# Supplementary material for: (Z)-2-[2-(4-Methyl­benzyl­idene)hydrazin­yl]pyridine
Source: Acta Crystallogr Sect E Struct Rep Online. 2010 Dec 18;67(Pt 1):o178. doi: 10.1107/S1600536810052372 (PMC3050141; doi:10.1107/S1600536810052372)
Supplement: Supplementary file 2 [file e-67-0o178-Isup2.hkl]

#
# h,k,l, Fc-squared, Fo-squared, sigma(Fo-squared) and status flag
#
data_I
_shelx_title ' ssmxgpymehari_0m in P2(1)/c'
_shelx_refln_list_code          4
_shelx_F_calc_maximum      131.38
_exptl_crystal_F_000       448.00
_reflns_d_resolution_high  0.7461
 
loop_
 _symmetry_equiv_pos_as_xyz
 'x, y, z'
 '-x, y+1/2, -z+1/2'
 '-x, -y, -z'
 'x, -y-1/2, z-1/2'
 
_cell_length_a     5.2385
_cell_length_b    10.7215
_cell_length_c    20.5903
_cell_angle_alpha  90.000
_cell_angle_beta   92.699
_cell_angle_gamma  90.000
 
_shelx_F_squared_multiplier     1.000
 
loop_
 _refln_index_h
 _refln_index_k
 _refln_index_l
 _refln_F_squared_calc
 _refln_F_squared_meas
 _refln_F_squared_sigma
 _refln_observed_status
   1   0   0     4821.55     4612.66     38.81 o
   2   0   0      131.92      135.16      2.25 o
   3   0   0      211.49      235.27      4.66 o
   4   0   0        1.72        2.57      1.31 o
   5   0   0       10.42        4.95      2.80 o
   6   0   0        3.04        7.75      2.97 o
   1   1   0     6948.72     7064.24     40.85 o
   2   1   0       29.02       25.85      0.63 o
   3   1   0       24.09       27.56      1.02 o
   4   1   0        0.01       -0.67      0.67 o
   5   1   0       30.91       38.00      2.74 o
   6   1   0        3.26        0.67      2.56 o
   0   2   0       83.64       71.22      1.35 o
   1   2   0      243.55      231.05      1.52 o
   2   2   0      224.60      222.72      2.05 o
   3   2   0       37.83       40.32      0.96 o
   4   2   0        1.40        1.79      0.76 o
   5   2   0        9.23       12.66      1.61 o
   6   2   0       36.86       44.85      4.78 o
   1   3   0      104.31      100.22      1.18 o
   2   3   0       19.66       19.61      0.69 o
   3   3   0       32.53       32.51      0.90 o
   4   3   0       10.52       10.06      1.11 o
   5   3   0       12.90       14.57      2.18 o
   6   3   0        7.62       12.04      3.63 o
   0   4   0        1.09        0.01      0.26 o
   1   4   0       86.99       95.48      1.26 o
   2   4   0       11.60        8.94      0.41 o
   3   4   0       39.02       41.32      1.13 o
   4   4   0        0.38        0.11      1.30 o
   5   4   0        0.13       -0.37      1.73 o
   6   4   0        4.80        7.75      3.46 o
   1   5   0       64.88       67.54      1.26 o
   2   5   0        7.49        6.69      0.60 o
   3   5   0        0.26       -0.52      0.52 o
   4   5   0       53.57       50.15      6.60 o
   5   5   0       33.09       35.75      3.03 o
   6   5   0        0.25       -1.17      3.22 o
   0   6   0      244.23      254.21      4.50 o
   1   6   0        3.98        4.29      0.63 o
   2   6   0        6.33        9.78      0.76 o
   3   6   0       24.53       22.27      1.02 o
   4   6   0        7.41        7.35      1.98 o
   5   6   0       14.30       12.95      2.39 o
   6   6   0        0.25        1.65      3.30 o
   1   7   0       19.90       19.49      1.03 o
   2   7   0      103.67      107.71      2.09 o
   3   7   0        4.83        4.64      1.06 o
   4   7   0        8.08        7.43      2.15 o
   5   7   0        0.13        0.82      1.98 o
   6   7   0        0.17        5.28      3.79 o
   0   8   0       19.16       18.38      1.33 o
   1   8   0      353.99      345.97      4.38 o
   2   8   0       10.62        7.86      0.91 o
   3   8   0        8.95        9.14      1.44 o
   4   8   0        0.00       -1.18      1.90 o
   5   8   0        1.00       -1.87      1.87 o
   1   9   0        0.00       -0.74      0.74 o
   2   9   0       12.04       10.30      1.01 o
   3   9   0        0.35        2.18      1.15 o
   4   9   0        0.07        2.12      2.09 o
   5   9   0        0.62       -2.80      2.80 o
   0  10   0      100.81      108.68      7.92 o
   1  10   0       57.94       58.98      2.30 o
   2  10   0        3.76        3.86      1.03 o
   3  10   0        0.01        0.25      1.23 o
   4  10   0        0.35        2.47      2.80 o
   5  10   0        0.02        0.82      3.46 o
   1  11   0       28.06       29.64      1.80 o
   2  11   0        1.70        0.33      1.59 o
   3  11   0        0.61        1.27      1.42 o
   4  11   0        0.00        2.64      3.30 o
   0  12   0       11.50       13.00      2.21 o
   1  12   0        0.18       -1.09      1.09 o
   2  12   0        0.09       -1.14      1.14 o
   3  12   0        4.54       12.30      2.34 o
   1  13   0        0.24       -0.61      1.23 o
   2  13   0        0.58        2.14      2.14 o
   0  14   0        0.17        0.82      2.31 o
   1  14   0        0.60        0.33      2.14 o
  -6   1   1       31.66       31.29      3.22 o
  -5   1   1        0.83        1.52      1.31 o
  -4   1   1        0.09       -0.68      0.68 o
  -3   1   1        5.32        5.63      0.61 o
  -2   1   1       89.89       86.52      1.22 o
  -1   1   1        0.55        1.87      0.19 o
   0   1   1     2851.81     2971.09     17.53 o
   1   1   1     2683.84     2570.86     18.71 o
   2   1   1     2295.90     2181.50     13.33 o
   3   1   1        2.50        2.51      0.48 o
   4   1   1        1.14        0.61      0.86 o
   5   1   1        0.39        0.41      1.27 o
   6   1   1        0.11        2.40      2.47 o
  -6   2   1       33.70       41.39      4.62 o
  -5   2   1        8.60        8.38      2.03 o
  -4   2   1        0.43       -0.82      0.87 o
  -3   2   1       32.19       33.76      0.93 o
  -2   2   1      152.74      157.07      1.55 o
  -1   2   1      539.68      451.71      3.04 o
   0   2   1     3599.79     3639.36     27.59 o
   1   2   1      833.44      787.47      5.25 o
   2   2   1      516.88      532.62      4.21 o
   3   2   1       70.44       85.73      1.35 o
   4   2   1        6.40        6.60      0.90 o
   5   2   1        9.33        9.81      1.54 o
   6   2   1        2.81        5.61      3.13 o
  -6   3   1        3.37        0.99      2.64 o
  -5   3   1       36.13       45.62      3.09 o
  -4   3   1       40.48       43.15      2.11 o
  -3   3   1        0.12       -0.01      0.31 o
  -2   3   1      609.77      595.98      4.60 o
  -1   3   1      826.39      819.91      5.55 o
   0   3   1     1206.14     1112.87      7.44 o
   1   3   1      903.01      935.59      7.43 o
   2   3   1        0.22       -0.11      0.30 o
   3   3   1      133.53      144.79      2.05 o
   4   3   1        0.26        1.18      0.73 o
   5   3   1        7.89        7.91      3.38 o
   6   3   1        0.62        2.14      2.97 o
  -6   4   1        1.34        4.95      3.13 o
  -5   4   1        1.46        0.45      1.66 o
  -4   4   1       15.51       17.27      1.65 o
  -3   4   1        0.43       -0.31      0.37 o
  -2   4   1      389.72      430.23      3.86 o
  -1   4   1        8.21        8.67      0.30 o
   0   4   1      146.66      149.08      1.84 o
   1   4   1       30.18       27.55      1.08 o
   2   4   1       50.31       49.91      0.89 o
   3   4   1       33.16       34.09      0.99 o
   4   4   1       13.97        9.88      2.89 o
   5   4   1       17.20       17.70      2.39 o
   6   4   1        1.13        3.00      2.04 o
  -6   5   1        0.02       -2.80      2.80 o
  -5   5   1        3.53        3.16      2.14 o
  -4   5   1        7.99        6.56      1.97 o
  -3   5   1       12.30       12.23      0.70 o
  -2   5   1        0.00        0.00      0.36 o
  -1   5   1      362.97      339.52      3.25 o
   0   5   1       26.28       23.94      0.72 o
   1   5   1        9.88       10.62      0.57 o
   2   5   1        9.43        8.51      0.57 o
   3   5   1        0.36        0.01      0.55 o
   4   5   1       20.36       14.09      3.55 o
   5   5   1        0.54        1.07      1.87 o
   6   5   1        1.82        1.40      2.10 o
  -6   6   1        0.00       -1.86      2.09 o
  -5   6   1        4.25        5.59      2.09 o
  -4   6   1        0.01       -0.25      1.63 o
  -3   6   1        3.97        3.30      0.90 o
  -2   6   1       20.39       18.12      0.90 o
  -1   6   1      160.30      167.79      1.98 o
   0   6   1       47.82       41.04      0.91 o
   1   6   1       96.24       88.74      1.54 o
   2   6   1        0.52        1.47      0.50 o
   3   6   1        9.90       13.39      1.15 o
   4   6   1       34.66       33.31      2.74 o
   5   6   1        1.52        2.40      1.92 o
   6   6   1        0.06        2.97      3.46 o
  -6   7   1        0.34       -0.82      3.30 o
  -5   7   1        3.16        8.34      3.38 o
  -4   7   1        1.57        0.32      5.69 o
  -3   7   1        0.18        0.47      0.76 o
  -2   7   1        3.83        3.83      0.69 o
  -1   7   1      262.39      262.07      2.93 o
   0   7   1       53.43       56.95      1.15 o
   1   7   1       23.04       18.63      0.86 o
   2   7   1      148.95      151.13      3.56 o
   3   7   1        2.78        3.06      0.91 o
   4   7   1        7.86        7.60      2.04 o
   5   7   1        2.15        2.49      2.47 o
   6   7   1        0.14        1.32      3.46 o
  -5   8   1        0.14        2.23      2.21 o
  -4   8   1        0.21        1.40      4.45 o
  -3   8   1        0.46        0.56      1.62 o
  -2   8   1        4.56        5.41      0.80 o
  -1   8   1       65.51       69.00      1.82 o
   0   8   1       25.40       28.52      1.05 o
   1   8   1       31.58       30.01      1.31 o
   2   8   1       52.84       48.04      2.02 o
   3   8   1        0.26       -0.29      0.70 o
   4   8   1        0.05        0.61      1.82 o
   5   8   1        0.03        2.80      3.13 o
  -5   9   1        2.08        7.09      3.63 o
  -4   9   1        2.63        1.65      2.10 o
  -3   9   1        0.35       -0.41      1.96 o
  -2   9   1       36.85       36.06      1.73 o
  -1   9   1       10.28        9.56      1.22 o
   0   9   1       46.39       47.79      1.91 o
   1   9   1       97.32      104.79      2.39 o
   2   9   1        3.57        2.05      0.79 o
   3   9   1        1.15        1.73      1.14 o
   4   9   1        0.53        1.01      2.15 o
   5   9   1        0.13        5.28      3.46 o
  -5  10   1        0.67        1.48      3.46 o
  -4  10   1        4.53        0.16      2.64 o
  -3  10   1        0.94       -0.36      1.24 o
  -2  10   1        0.34       -0.30      0.82 o
  -1  10   1       37.63       38.21      1.82 o
   0  10   1       12.11       14.44      1.38 o
   1  10   1        9.29        9.46      1.09 o
   2  10   1        0.57        1.75      1.01 o
   3  10   1        1.27        0.93      1.30 o
   4  10   1        0.01        1.48      2.97 o
  -4  11   1        0.35        2.97      3.30 o
  -3  11   1        4.68        7.08      1.83 o
  -2  11   1        2.61        2.19      1.11 o
  -1  11   1       70.55       77.81      2.83 o
   0  11   1       46.50       52.15      2.20 o
   1  11   1        0.04       -0.92      0.98 o
   2  11   1        0.08       -0.70      1.05 o
   3  11   1        1.19        0.69      2.84 o
   4  11   1        0.24        0.00      3.30 o
  -3  12   1        0.31        2.64      2.14 o
  -2  12   1        0.00        0.35      1.44 o
  -1  12   1       15.35       16.68      2.44 o
   0  12   1        0.05       -1.05      1.05 o
   1  12   1        3.08        3.06      1.22 o
   2  12   1        0.61       -0.08      2.04 o
   3  12   1        0.83        3.76      1.77 o
  -2  13   1        0.02        2.31      2.31 o
  -1  13   1        0.74       -0.56      1.65 o
   0  13   1        2.16       -0.50      1.13 o
   1  13   1        0.05       -1.28      1.28 o
   2  13   1        0.19        1.48      1.98 o
  -1  14   1        0.28        1.81      2.47 o
   0  14   1        1.19        2.12      3.05 o
   1  14   1        0.22       -1.98      2.14 o
  -6   0   2        2.85        5.94      3.13 o
  -5   0   2       17.43       10.72      3.30 o
  -4   0   2       14.70       13.44      1.66 o
  -3   0   2       72.60       66.76      2.30 o
  -2   0   2      216.11      215.08      2.63 o
  -1   0   2      972.48      864.75      7.30 o
   0   0   2      172.95      156.69      1.65 o
   1   0   2        0.39        0.60      0.22 o
   2   0   2      832.98      755.71      8.74 o
   3   0   2       14.59       14.41      1.02 o
   4   0   2        7.19        7.76      1.16 o
   5   0   2        0.98       -0.55      2.47 o
   6   0   2        2.00       -0.99      2.31 o
  -6   1   2        0.08       -1.54      1.98 o
  -5   1   2       10.18        8.34      1.98 o
  -4   1   2       91.90       96.71      2.30 o
  -3   1   2        3.36        2.41      0.50 o
  -2   1   2      382.88      372.91      2.76 o
  -1   1   2     1604.75     1495.08     12.52 o
   0   1   2       37.47       45.73      0.47 o
   1   1   2       70.44       82.12      0.82 o
   2   1   2      134.78      140.99      1.66 o
   3   1   2      266.56      264.43      2.52 o
   4   1   2        1.86        1.63      0.79 o
   5   1   2        5.40        5.55      2.63 o
   6   1   2        0.07        4.25      1.92 o
  -6   2   2        2.69        1.15      2.64 o
  -5   2   2       23.06       25.05      1.97 o
  -4   2   2       41.75       42.57      1.79 o
  -3   2   2       43.05       48.77      0.94 o
  -2   2   2       92.12      101.27      0.98 o
  -1   2   2     1403.37     1358.87      9.01 o
   0   2   2     4537.40     4537.18     29.05 o
   1   2   2      956.65      866.26      7.29 o
   2   2   2       78.51       76.07      1.12 o
   3   2   2      627.61      633.67      5.26 o
   4   2   2       16.57       17.48      0.92 o
   5   2   2        0.45        0.35      1.22 o
   6   2   2        0.09        0.99      2.80 o
  -6   3   2        0.22        4.45      3.13 o
  -5   3   2       15.40       17.69      1.77 o
  -4   3   2       66.41       61.09      2.89 o
  -3   3   2      160.05      166.26      1.77 o
  -2   3   2      520.43      549.73      4.27 o
  -1   3   2     1892.57     1841.69     12.84 o
   0   3   2      904.33      846.00      6.16 o
   1   3   2      228.94      225.85      2.30 o
   2   3   2       19.26       22.24      0.71 o
   3   3   2        5.61        7.94      0.63 o
   4   3   2        9.16        8.62      0.79 o
   5   3   2        0.73       -0.45      1.62 o
   6   3   2        0.35        3.13      2.97 o
  -6   4   2        2.91        3.63      3.30 o
  -5   4   2        5.79        9.75      2.14 o
  -4   4   2        6.86        9.42      1.40 o
  -3   4   2      315.80      322.59      2.71 o
  -2   4   2      727.40      833.90      6.27 o
  -1   4   2       54.82       52.35      0.81 o
   0   4   2      238.12      258.46      2.63 o
   1   4   2      131.84      160.01      2.10 o
   2   4   2        5.34        3.30      0.38 o
   3   4   2        4.67        6.34      0.58 o
   4   4   2       19.58       17.95      1.60 o
   5   4   2        7.28        7.99      2.02 o
   6   4   2        4.05        6.52      2.25 o
  -6   5   2        0.01        1.81      2.97 o
  -5   5   2        0.05        1.02      1.85 o
  -4   5   2        3.92        2.30      2.56 o
  -3   5   2       44.76       44.72      1.25 o
  -2   5   2       33.16       43.15      1.06 o
  -1   5   2      113.51      123.45      1.64 o
   0   5   2       54.19       50.22      0.99 o
   1   5   2      172.99      158.54      2.23 o
   2   5   2        5.43        5.62      0.54 o
   3   5   2       12.41       14.66      0.88 o
   4   5   2       13.83       15.67      3.55 o
   5   5   2       16.10       18.89      2.50 o
   6   5   2        4.94       10.50      2.72 o
  -6   6   2        0.89       -0.63      2.15 o
  -5   6   2        0.14        0.82      2.14 o
  -4   6   2        9.33        8.99      2.10 o
  -3   6   2        0.69       -0.24      1.17 o
  -2   6   2        3.41        2.19      0.54 o
  -1   6   2       28.28       29.75      0.79 o
   0   6   2        2.87        3.25      0.43 o
   1   6   2       25.56       22.75      0.83 o
   2   6   2        3.39        3.94      0.55 o
   3   6   2        7.98        8.22      0.80 o
   4   6   2       23.80       23.01      2.50 o
   5   6   2        1.06        1.76      1.92 o
   6   6   2        0.29        4.45      3.46 o
  -6   7   2        1.12        5.61      3.46 o
  -5   7   2        2.41        0.20      1.92 o
  -4   7   2        6.68        4.12      2.80 o
  -3   7   2       10.57       11.21      1.98 o
  -2   7   2       10.23       11.80      0.86 o
  -1   7   2       60.42       60.96      1.23 o
   0   7   2        7.78        7.25      0.55 o
   1   7   2       80.07       73.33      1.55 o
   2   7   2       69.38       67.35      1.58 o
   3   7   2       12.26       13.30      1.48 o
   4   7   2        0.00        0.74      2.31 o
   5   7   2        1.53        0.30      1.90 o
   6   7   2        0.64        2.97      3.63 o
  -5   8   2        0.44       -2.44      4.37 o
  -4   8   2        0.04       -0.31      1.28 o
  -3   8   2        0.04        0.02      1.04 o
  -2   8   2        5.12        4.44      0.78 o
  -1   8   2        2.45        0.73      0.74 o
   0   8   2        0.31       -0.32      0.44 o
   1   8   2      175.92      165.14      2.50 o
   2   8   2       59.86       58.87      1.55 o
   3   8   2        0.44       -0.98      0.98 o
   4   8   2        0.74       -0.28      1.69 o
   5   8   2        0.18        0.16      2.97 o
  -5   9   2        0.07        3.96      3.46 o
  -4   9   2        3.24        3.00      1.74 o
  -3   9   2        1.86        1.77      1.16 o
  -2   9   2        0.08       -0.33      0.79 o
  -1   9   2       48.62       50.14      1.74 o
   0   9   2        0.12        0.27      1.39 o
   1   9   2      116.82      122.37      3.05 o
   2   9   2       21.46       21.30      1.29 o
   3   9   2        0.51        0.72      1.31 o
   4   9   2        4.54        3.40      2.15 o
   5   9   2        0.07       -1.81      2.97 o
  -5  10   2        8.45       11.38      4.45 o
  -4  10   2        1.10        1.83      1.44 o
  -3  10   2        0.29        0.05      1.37 o
  -2  10   2        0.01        0.78      0.88 o
  -1  10   2        3.21        0.72      0.99 o
   0  10   2      142.44      160.75      3.90 o
   1  10   2        2.90        1.31      1.16 o
   2  10   2       77.36       85.68      2.76 o
   3  10   2        0.42        0.08      2.06 o
   4  10   2        0.91        5.77      3.13 o
  -4  11   2        2.89        7.21      2.56 o
  -3  11   2        0.82        1.39      1.37 o
  -2  11   2        0.99       -0.53      0.94 o
  -1  11   2       11.50       10.08      1.48 o
   0  11   2       25.68       27.66      1.80 o
   1  11   2       10.61        9.32      1.34 o
   2  11   2        3.18        3.13      1.33 o
   3  11   2        0.88        5.11      2.80 o
   4  11   2        0.09        8.41      3.63 o
  -3  12   2        1.05        1.48      2.14 o
  -2  12   2        2.72       -0.03      2.23 o
  -1  12   2        3.75        3.79      1.48 o
   0  12   2        0.60       -0.90      1.09 o
   1  12   2        9.76       13.08      1.79 o
   2  12   2        1.36        0.20      1.28 o
   3  12   2        0.33        5.44      3.30 o
  -2  13   2        0.01        2.31      1.98 o
  -1  13   2        0.03       -0.09      2.14 o
   0  13   2        0.14       -0.80      1.13 o
   1  13   2        0.05       -0.66      1.30 o
   2  13   2        0.00        2.97      2.14 o
  -1  14   2        0.50        0.33      2.31 o
   0  14   2        0.01        0.65      1.57 o
   1  14   2        0.00       -0.99      2.31 o
  -6   1   3       16.81       17.41      4.20 o
  -5   1   3       46.17       49.60      3.09 o
  -4   1   3        1.66        1.25      0.94 o
  -3   1   3       15.38       17.44      0.96 o
  -2   1   3       13.26       14.93      0.44 o
  -1   1   3       76.63       67.61      1.13 o
   0   1   3       48.02       43.20      0.87 o
   1   1   3    17259.41    18641.42    139.83 o
   2   1   3     1122.54     1051.82      8.39 o
   3   1   3       38.87       42.81      0.95 o
   4   1   3       19.14       18.86      0.88 o
   5   1   3        0.20        0.49      0.85 o
   6   1   3        1.69        6.43      1.98 o
  -6   2   3        3.10        3.63      2.97 o
  -5   2   3       28.79       29.84      2.03 o
  -4   2   3       20.87       18.75      1.65 o
  -3   2   3       29.30       29.79      0.67 o
  -2   2   3       47.04       49.38      1.26 o
  -1   2   3       92.89      106.76      0.98 o
   0   2   3     3247.63     3100.19     19.93 o
   1   2   3    12634.69    13221.88    108.65 o
   2   2   3       10.05       10.77      1.00 o
   3   2   3        0.51        0.00      0.50 o
   4   2   3        2.66        1.84      0.55 o
   5   2   3        4.37        3.30      1.31 o
   6   2   3        2.95        3.30      2.80 o
  -6   3   3        2.09        1.98      3.13 o
  -5   3   3       11.89       16.00      1.72 o
  -4   3   3       61.25       59.10      3.49 o
  -3   3   3      151.06      158.54      2.16 o
  -2   3   3       51.15       60.42      1.03 o
  -1   3   3      594.40      592.71      4.48 o
   0   3   3     2645.21     2597.65     17.89 o
   1   3   3      186.31      195.86      2.17 o
   2   3   3      669.33      641.10      5.77 o
   3   3   3        8.48        7.96      0.85 o
   4   3   3        0.26        0.19      0.50 o
   5   3   3        5.84        5.56      1.80 o
   6   3   3        6.14       11.36      2.39 o
  -6   4   3        0.00        2.64      3.46 o
  -5   4   3        0.89        0.68      1.80 o
  -4   4   3        0.23        0.91      1.31 o
  -3   4   3      183.89      189.10      3.85 o
  -2   4   3        0.10        0.13      0.36 o
  -1   4   3      157.52      162.91      1.67 o
   0   4   3       32.99       33.68      0.77 o
   1   4   3      285.44      271.35      2.35 o
   2   4   3       92.82       91.45      1.48 o
   3   4   3        0.08       -0.39      0.39 o
   4   4   3        1.97        2.33      0.67 o
   5   4   3        1.71       -0.27      1.74 o
   6   4   3       12.61       13.23      2.62 o
  -6   5   3        0.02       -1.81      2.97 o
  -5   5   3        1.35        1.25      2.31 o
  -4   5   3       32.20       28.66      4.29 o
  -3   5   3        0.21       -0.42      0.47 o
  -2   5   3       15.83       17.15      0.58 o
  -1   5   3      307.83      314.85      3.08 o
   0   5   3       28.37       25.64      0.79 o
   1   5   3        8.35        6.87      0.56 o
   2   5   3        3.48        6.50      0.67 o
   3   5   3        8.46        6.37      0.71 o
   4   5   3        1.45       -0.83      0.83 o
   5   5   3        1.62        3.05      1.98 o
   6   5   3        0.09       -0.38      2.15 o
  -6   6   3        0.59        1.15      3.30 o
  -5   6   3        0.14       -1.69      1.69 o
  -4   6   3       14.24       10.62      1.46 o
  -3   6   3        4.53        2.41      1.85 o
  -2   6   3        0.79        1.54      0.39 o
  -1   6   3       44.77       56.51      1.25 o
   0   6   3      269.74      273.13      2.94 o
   1   6   3       40.67       32.46      1.18 o
   2   6   3       77.33       74.42      1.65 o
   3   6   3       10.42       12.53      1.01 o
   4   6   3        0.43        1.01      1.57 o
   5   6   3        0.02        0.90      1.80 o
   6   6   3        3.51        4.29      3.63 o
  -6   7   3        0.24        6.76      3.79 o
  -5   7   3        3.50        1.41      2.04 o
  -4   7   3       37.16       32.07      2.20 o
  -3   7   3        2.03        0.90      1.42 o
  -2   7   3        1.14        0.86      0.56 o
  -1   7   3       13.70       12.12      0.91 o
   0   7   3       81.60       79.92      1.81 o
   1   7   3        1.27        2.61      0.57 o
   2   7   3       30.40       25.97      1.22 o
   3   7   3        0.03       -0.59      0.59 o
   4   7   3        0.13        0.88      1.62 o
   5   7   3        1.17        1.74      2.04 o
   6   7   3        0.09        2.47      3.46 o
  -5   8   3        0.06        2.14      2.33 o
  -4   8   3        2.36        1.07      1.20 o
  -3   8   3        1.81       -0.79      1.03 o
  -2   8   3        2.48        4.06      1.24 o
  -1   8   3        0.38        0.98      0.70 o
   0   8   3        7.36        7.09      0.60 o
   1   8   3      178.73      170.85      2.54 o
   2   8   3       41.19       39.35      1.37 o
   3   8   3        3.77        2.92      0.96 o
   4   8   3        0.70        0.50      1.78 o
   5   8   3        0.22        0.33      2.80 o
  -5   9   3        3.67        7.09      3.79 o
  -4   9   3        0.32        1.08      1.30 o
  -3   9   3        7.61        5.83      1.48 o
  -2   9   3        0.31       -0.79      0.79 o
  -1   9   3       14.55       14.28      1.14 o
   0   9   3       36.08       38.91      1.23 o
   1   9   3       51.24       58.37      2.45 o
   2   9   3      301.35      304.44      3.92 o
   3   9   3       24.88       21.75      1.89 o
   4   9   3        0.22        1.14      1.92 o
   5   9   3        0.09       -0.49      2.64 o
  -4  10   3        2.61        4.02      1.70 o
  -3  10   3        1.49        1.25      1.33 o
  -2  10   3        0.06       -0.79      0.79 o
  -1  10   3       12.67       11.18      1.26 o
   0  10   3       37.33       40.99      1.89 o
   1  10   3       11.70        9.31      1.36 o
   2  10   3        0.89        0.32      0.82 o
   3  10   3        0.04       -1.08      1.74 o
   4  10   3        0.64       -0.33      2.80 o
  -4  11   3       11.43       15.73      2.53 o
  -3  11   3        0.00        2.01      1.52 o
  -2  11   3        6.31        7.74      2.06 o
  -1  11   3        0.33       -1.02      1.02 o
   0  11   3        0.19       -0.97      0.97 o
   1  11   3        0.36       -0.97      1.26 o
   2  11   3        3.05        3.92      1.17 o
   3  11   3        0.94        4.62      2.97 o
   4  11   3        2.71        6.60      3.46 o
  -3  12   3        0.31        3.13      2.14 o
  -2  12   3        0.50       -1.65      1.65 o
  -1  12   3        3.67        2.47      1.31 o
   0  12   3        1.51       -0.22      1.10 o
   1  12   3        1.37       -0.14      1.71 o
   2  12   3        0.56        0.23      1.92 o
   3  12   3        0.53        3.63      2.97 o
  -2  13   3        0.13        2.64      2.31 o
  -1  13   3        0.05       -0.85      1.38 o
   0  13   3        1.34        1.30      2.26 o
   1  13   3        0.64       -1.20      1.29 o
   2  13   3        0.11        0.82      2.23 o
   0  14   3        0.32        1.14      2.89 o
   1  14   3        0.66       -0.16      2.47 o
  -6   0   4       15.43       16.49      3.63 o
  -5   0   4      828.99      912.04     21.49 o
  -4   0   4       52.39       58.51      2.77 o
  -3   0   4       30.58       29.06      1.98 o
  -2   0   4      314.30      316.68      3.07 o
  -1   0   4      110.40      105.22      1.27 o
   0   0   4     3086.94     2891.16     26.13 o
   1   0   4     2208.27     2152.78     22.75 o
   2   0   4      840.67      820.24      9.62 o
   3   0   4      963.30      928.17      9.70 o
   4   0   4       28.28       31.31      1.68 o
   5   0   4        2.49        0.87      1.09 o
   6   0   4        0.05        3.96      2.80 o
  -6   1   4       18.44       18.58      2.74 o
  -5   1   4        8.58       14.52      2.27 o
  -4   1   4      215.38      226.59      3.60 o
  -3   1   4        1.00       -0.38      0.42 o
  -2   1   4      214.77      234.66      2.26 o
  -1   1   4       45.78       51.04      0.64 o
   0   1   4     2591.26     2554.03     18.88 o
   1   1   4     1345.29     1332.93     10.23 o
   2   1   4      149.31      133.68      1.73 o
   3   1   4       54.62       47.35      1.28 o
   4   1   4       23.38       22.77      0.87 o
   5   1   4        0.17        0.16      0.85 o
   6   1   4        1.33        4.75      5.36 o
  -6   2   4        0.34        4.12      2.97 o
  -5   2   4        6.15        8.08      3.87 o
  -4   2   4        2.23        3.42      1.35 o
  -3   2   4       59.62       62.55      1.04 o
  -2   2   4      198.30      189.78      2.65 o
  -1   2   4       80.90       84.57      0.93 o
   0   2   4      970.44      918.45      5.88 o
   1   2   4    11523.29    11499.53     89.59 o
   2   2   4      831.27      812.74      7.34 o
   3   2   4        7.64        9.13      0.60 o
   4   2   4        7.49        9.08      0.75 o
   5   2   4        1.31        0.26      1.13 o
   6   2   4        1.40        1.65      2.64 o
  -6   3   4        3.10        2.14      3.30 o
  -5   3   4        0.09       -1.29      1.29 o
  -4   3   4        7.20        2.52      1.88 o
  -3   3   4        5.19        5.40      0.78 o
  -2   3   4        3.94        7.04      0.73 o
  -1   3   4       49.45       56.56      0.73 o
   0   3   4      759.59      700.32      5.28 o
   1   3   4      770.73      728.50      6.51 o
   2   3   4       65.75       68.23      1.27 o
   3   3   4        8.59        7.31      0.53 o
   4   3   4        4.11        5.31      0.66 o
   5   3   4        4.22        2.30      1.80 o
   6   3   4        1.55        5.23      2.09 o
  -6   4   4        0.01       -1.65      2.80 o
  -5   4   4        0.03        0.61      1.69 o
  -4   4   4       16.81       16.50      1.64 o
  -3   4   4        8.13        7.63      0.87 o
  -2   4   4       19.06       16.96      0.69 o
  -1   4   4       14.71       13.94      0.49 o
   0   4   4       12.32       14.46      0.56 o
   1   4   4      448.10      425.24      4.60 o
   2   4   4       60.65       53.54      1.09 o
   3   4   4        1.10        0.07      0.43 o
   4   4   4       10.16        7.70      0.93 o
   5   4   4        0.89        0.58      1.66 o
   6   4   4        0.12        2.33      2.04 o
  -6   5   4        0.57        1.81      3.30 o
  -5   5   4        0.69        0.68      1.90 o
  -4   5   4        4.55        1.48      1.17 o
  -3   5   4        1.64        3.07      0.77 o
  -2   5   4       13.12       19.57      0.68 o
  -1   5   4      985.20     1041.76      8.41 o
   0   5   4     1481.47     1472.74     11.52 o
   1   5   4       20.87       24.95      0.71 o
   2   5   4      130.20      113.97      2.22 o
   3   5   4        3.08        3.04      0.61 o
   4   5   4        1.01        0.41      0.83 o
   5   5   4        0.08        1.69      1.80 o
   6   5   4        3.64        6.93      3.63 o
  -6   6   4        0.00        1.15      3.13 o
  -5   6   4        7.02        3.96      1.98 o
  -4   6   4        0.01        0.16      1.09 o
  -3   6   4        1.01       -0.93      0.93 o
  -2   6   4       59.22       64.43      1.17 o
  -1   6   4       21.37       21.69      0.77 o
   0   6   4      669.49      709.56      6.15 o
   1   6   4        4.74        4.84      0.37 o
   2   6   4        8.52        7.23      0.80 o
   3   6   4       46.82       48.06      1.55 o
   4   6   4        5.89        6.16      1.36 o
   5   6   4        2.89        1.09      1.85 o
   6   6   4        0.13        5.28      3.46 o
  -6   7   4        0.02        7.58      4.12 o
  -5   7   4        0.02        1.09      2.04 o
  -4   7   4        0.09        0.66      1.08 o
  -3   7   4        8.57        4.12      1.63 o
  -2   7   4        0.28        1.16      0.63 o
  -1   7   4       59.00       62.13      1.31 o
   0   7   4       17.52       17.72      0.84 o
   1   7   4        1.48        1.27      0.59 o
   2   7   4        3.88        2.00      0.70 o
   3   7   4       17.54       18.89      1.15 o
   4   7   4        3.09        3.12      1.15 o
   5   7   4        7.75        6.40      2.21 o
  -5   8   4        0.33       -1.42      2.31 o
  -4   8   4       37.22       35.60      2.69 o
  -3   8   4        2.60        2.51      1.22 o
  -2   8   4        4.53        3.20      0.95 o
  -1   8   4        4.39        5.65      0.87 o
   0   8   4        7.96        8.02      0.70 o
   1   8   4       39.59       36.15      1.42 o
   2   8   4       21.46       22.40      1.23 o
   3   8   4       10.68        9.55      1.21 o
   4   8   4        3.28        2.68      1.92 o
   5   8   4        2.92       -2.31      2.31 o
  -5   9   4        0.87       -1.32      3.13 o
  -4   9   4        1.50        3.05      2.35 o
  -3   9   4        3.73        2.72      1.35 o
  -2   9   4        2.24        1.04      0.83 o
  -1   9   4       10.07       10.79      1.06 o
   0   9   4        5.01        4.25      0.68 o
   1   9   4        2.77        0.99      0.65 o
   2   9   4        0.36        0.27      0.69 o
   3   9   4        4.06        3.54      1.03 o
   4   9   4        3.06        4.84      2.39 o
   5   9   4        0.00       -1.81      2.80 o
  -4  10   4        4.39        3.87      3.22 o
  -3  10   4        0.00       -1.26      1.30 o
  -2  10   4        0.25       -0.64      0.80 o
  -1  10   4        2.13        2.58      0.93 o
   0  10   4        2.93        4.11      1.05 o
   1  10   4        1.23        1.64      0.69 o
   2  10   4        1.27        1.96      0.75 o
   3  10   4        0.60        2.08      1.42 o
   4  10   4        4.78        3.46      3.13 o
  -4  11   4        4.68       10.99      2.41 o
  -3  11   4        0.62       -0.48      1.49 o
  -2  11   4        1.21        1.55      1.70 o
  -1  11   4        0.19        0.18      1.59 o
   0  11   4        7.22        5.87      1.23 o
   1  11   4       10.89       10.24      1.67 o
   2  11   4        0.06       -0.60      0.97 o
   3  11   4        0.47        2.64      2.80 o
   4  11   4        1.03        6.27      3.63 o
  -3  12   4        0.21        0.99      2.31 o
  -2  12   4        8.45       13.69      3.13 o
  -1  12   4        0.14       -1.10      1.11 o
   0  12   4       24.62       25.96      3.21 o
   1  12   4        8.81       11.32      2.08 o
   2  12   4        1.74       -0.81      4.20 o
   3  12   4        1.11        3.79      3.13 o
  -2  13   4        2.00        0.82      2.31 o
  -1  13   4        0.00       -1.45      1.45 o
   0  13   4       17.05       16.22      1.98 o
   1  13   4        4.35        6.57      2.10 o
   2  13   4        0.11        0.33      2.64 o
   0  14   4        1.20        3.63      2.31 o
   1  14   4        1.39        0.99      2.64 o
  -6   1   5        0.21        1.84      2.15 o
  -5   1   5       15.59       23.10      3.30 o
  -4   1   5       33.00       30.89      1.92 o
  -3   1   5      569.34      582.19      4.67 o
  -2   1   5        4.82        5.23      0.36 o
  -1   1   5       55.11       60.11      0.74 o
   0   1   5       28.39       28.68      0.62 o
   1   1   5      118.10      114.33      1.53 o
   2   1   5       65.35       63.85      1.14 o
   3   1   5       81.04       71.28      1.32 o
   4   1   5      102.62      110.57      1.78 o
   5   1   5        0.25        0.07      0.97 o
   6   1   5        0.12        4.62      2.64 o
  -6   2   5        3.41        5.28      3.13 o
  -5   2   5       17.51       22.98      2.53 o
  -4   2   5       63.67       65.30      3.07 o
  -3   2   5      283.19      299.01      4.00 o
  -2   2   5      255.11      286.75      4.29 o
  -1   2   5        1.41        0.87      0.19 o
   0   2   5     1339.63     1234.27      8.80 o
   1   2   5       84.71       87.07      1.25 o
   2   2   5       61.36       55.68      1.08 o
   3   2   5       84.99       77.27      1.57 o
   4   2   5        5.38        5.05      0.58 o
   5   2   5        0.00       -0.51      1.09 o
   6   2   5        0.76        3.13      2.64 o
  -6   3   5        1.79       -1.81      3.13 o
  -5   3   5        0.52       -1.33      1.33 o
  -4   3   5       54.78       59.82      2.56 o
  -3   3   5        1.20        2.03      0.70 o
  -2   3   5      276.98      277.69      3.05 o
  -1   3   5        0.04       -0.11      0.23 o
   0   3   5      450.16      422.77      4.10 o
   1   3   5        2.08        1.83      0.32 o
   2   3   5        2.22        4.37      0.78 o
   3   3   5       21.59       22.57      0.82 o
   4   3   5        0.61        0.77      0.54 o
   5   3   5        2.27       -0.06      1.02 o
   6   3   5        1.98        2.65      2.39 o
  -6   4   5        0.03       -2.47      2.80 o
  -5   4   5        0.04       -0.22      2.39 o
  -4   4   5        1.27        0.73      0.77 o
  -3   4   5        3.21        1.85      0.75 o
  -2   4   5      124.74      134.10      2.29 o
  -1   4   5      196.77      225.93      2.00 o
   0   4   5      674.28      640.33      6.20 o
   1   4   5      258.74      250.64      2.83 o
   2   4   5       52.83       48.54      1.09 o
   3   4   5        2.04        2.10      0.48 o
   4   4   5        1.63        1.63      0.68 o
   5   4   5        0.00        0.82      1.69 o
   6   4   5        1.47        3.65      2.09 o
  -6   5   5        0.79       -0.33      3.13 o
  -5   5   5        0.37       -0.13      1.92 o
  -4   5   5        0.00        0.50      1.63 o
  -3   5   5        1.66        1.23      0.71 o
  -2   5   5       22.18       21.59      0.51 o
  -1   5   5      184.92      216.66      2.44 o
   0   5   5        3.14        5.52      0.47 o
   1   5   5       59.30       57.81      1.46 o
   2   5   5       85.27       86.08      1.45 o
   3   5   5       38.13       39.97      1.40 o
   4   5   5        3.78        3.19      0.82 o
   5   5   5        0.18        3.45      1.97 o
   6   5   5        2.42        3.13      3.30 o
  -6   6   5        0.51        0.16      3.46 o
  -5   6   5        2.30        1.53      1.92 o
  -4   6   5        6.96        5.33      1.25 o
  -3   6   5        1.04        1.40      1.04 o
  -2   6   5        6.59        8.38      0.52 o
  -1   6   5      236.25      259.80      2.89 o
   0   6   5       54.78       61.57      1.28 o
   1   6   5        4.51        5.15      0.47 o
   2   6   5       98.71       86.95      2.24 o
   3   6   5       19.51       19.78      1.16 o
   4   6   5        8.57        6.81      1.17 o
   5   6   5        0.17        1.42      1.85 o
   6   6   5        0.86        0.00      2.97 o
  -6   7   5        1.11        4.29      3.79 o
  -5   7   5        0.00        0.01      2.39 o
  -4   7   5        0.00       -0.73      1.61 o
  -3   7   5       20.73       19.26      3.84 o
  -2   7   5        0.78        0.97      0.95 o
  -1   7   5       58.19       66.42      1.94 o
   0   7   5       48.24       51.39      1.28 o
   1   7   5        7.95        9.43      0.80 o
   2   7   5      284.97      269.60      4.21 o
   3   7   5       39.06       38.50      1.52 o
   4   7   5        0.00       -0.20      1.04 o
   5   7   5        0.61       -0.09      1.90 o
  -5   8   5        2.52        4.21      2.37 o
  -4   8   5        2.64        2.18      2.81 o
  -3   8   5       38.87       42.19      4.04 o
  -2   8   5        1.32        1.00      0.78 o
  -1   8   5        0.03       -0.28      0.65 o
   0   8   5        1.29        1.47      0.54 o
   1   8   5       64.53       63.76      1.76 o
   2   8   5       22.40       23.48      1.33 o
   3   8   5       21.42       18.58      1.86 o
   4   8   5        0.53       -1.03      1.03 o
   5   8   5        5.59        6.10      3.13 o
  -5   9   5        2.11        0.49      3.63 o
  -4   9   5       31.52       32.11      2.42 o
  -3   9   5        3.71        3.05      1.48 o
  -2   9   5        5.80        4.66      0.95 o
  -1   9   5        1.84        1.56      0.79 o
   0   9   5        3.23        3.73      0.69 o
   1   9   5       26.82       30.02      1.22 o
   2   9   5        3.47        2.37      0.78 o
   3   9   5       13.13       11.87      1.36 o
   4   9   5        0.01        1.13      1.97 o
   5   9   5        0.18        4.45      3.30 o
  -4  10   5        4.14       10.91      2.25 o
  -3  10   5        3.61        5.56      1.60 o
  -2  10   5        2.47        3.48      1.38 o
  -1  10   5        6.69        6.39      1.25 o
   0  10   5        3.80        4.01      1.05 o
   1  10   5       15.82       17.36      1.06 o
   2  10   5        0.31       -0.49      0.84 o
   3  10   5        0.32        2.57      1.10 o
   4  10   5        0.32       -0.33      2.80 o
  -4  11   5        0.01        0.97      1.70 o
  -3  11   5        0.08        0.63      1.55 o
  -2  11   5        0.25        0.78      1.66 o
  -1  11   5        0.46       -1.15      1.15 o
   0  11   5        2.59        0.77      1.04 o
   1  11   5        4.08        2.82      1.14 o
   2  11   5        0.90       -0.42      1.21 o
   3  11   5        1.72        5.11      2.80 o
   4  11   5        0.08       -0.99      2.80 o
  -3  12   5        0.23       -0.49      1.98 o
  -2  12   5        0.35        4.95      2.47 o
  -1  12   5        3.88        3.16      1.43 o
   0  12   5        1.75        0.87      1.13 o
   1  12   5       19.85       22.28      1.76 o
   2  12   5        0.04       -2.23      2.23 o
   3  12   5        1.30        1.65      3.30 o
  -1  13   5        4.78        5.83      1.66 o
   0  13   5       11.77       13.59      1.90 o
   1  13   5        2.81        4.95      1.33 o
   2  13   5        4.60        4.78      2.80 o
   0  14   5        0.26        2.80      2.14 o
  -6   0   6        5.25       10.88      3.63 o
  -5   0   6        1.52       -2.47      2.47 o
  -4   0   6       40.79       36.37      2.37 o
  -3   0   6      259.61      251.00      4.84 o
  -2   0   6        9.89       14.04      0.93 o
  -1   0   6      119.75      134.02      1.82 o
   0   0   6      241.60      227.68      3.55 o
   1   0   6       16.92       15.63      1.02 o
   2   0   6      146.49      150.60      2.82 o
   3   0   6      101.23       89.84      2.01 o
   4   0   6      123.59      125.98      2.46 o
   5   0   6       17.57       14.75      1.29 o
   6   0   6        0.89        3.30      2.47 o
  -6   1   6        1.48        0.19      2.27 o
  -5   1   6        4.18        7.62      2.09 o
  -4   1   6       23.20       24.94      1.82 o
  -3   1   6       18.94       24.58      0.69 o
  -2   1   6      443.21      516.75      4.42 o
  -1   1   6      565.04      579.71      4.66 o
   0   1   6       71.32       75.64      1.17 o
   1   1   6        1.71        1.72      0.27 o
   2   1   6      620.56      572.57      5.12 o
   3   1   6      166.26      167.67      2.72 o
   4   1   6       19.19       18.87      0.86 o
   5   1   6        0.73        1.85      0.61 o
   6   1   6        1.34        0.99      2.47 o
  -6   2   6        3.91        2.64      3.30 o
  -5   2   6       60.49       62.56      3.62 o
  -4   2   6       41.86       42.17      2.24 o
  -3   2   6       41.42       43.22      1.95 o
  -2   2   6     1360.63     1438.78     13.83 o
  -1   2   6      123.09      129.53      1.50 o
   0   2   6      123.03      119.24      1.46 o
   1   2   6       40.39       39.01      1.00 o
   2   2   6      518.01      480.65      4.47 o
   3   2   6       16.43       15.98      0.76 o
   4   2   6        2.01        1.84      0.52 o
   5   2   6        0.24        0.62      0.70 o
   6   2   6        0.19       -1.57      1.62 o
  -6   3   6        2.89        5.77      3.63 o
  -5   3   6        5.15        2.14      1.87 o
  -4   3   6       10.35        7.62      1.08 o
  -3   3   6        9.71       11.19      0.97 o
  -2   3   6      161.45      176.10      2.21 o
  -1   3   6      150.12      143.35      1.65 o
   0   3   6       35.23       47.93      0.91 o
   1   3   6       88.49       71.75      1.24 o
   2   3   6     1348.68     1286.98     11.28 o
   3   3   6        1.37        0.62      0.49 o
   4   3   6        0.34        0.44      0.44 o
   5   3   6        2.43        0.53      1.01 o
   6   3   6        0.31        1.57      1.98 o
  -6   4   6        0.27       -0.16      3.30 o
  -5   4   6        2.99        2.65      1.92 o
  -4   4   6        1.88        0.58      0.76 o
  -3   4   6        4.23        4.70      0.84 o
  -2   4   6        5.06        5.94      0.68 o
  -1   4   6      222.95      241.12      2.50 o
   0   4   6      575.36      567.72      5.43 o
   1   4   6      750.09      705.26      6.58 o
   2   4   6      391.71      394.84      4.24 o
   3   4   6       23.79       22.33      0.98 o
   4   4   6       18.17       19.61      1.20 o
   5   4   6        0.73        0.94      1.05 o
   6   4   6        0.09        1.54      2.23 o
  -6   5   6        0.90       -1.81      3.30 o
  -5   5   6        1.27       -1.64      2.23 o
  -4   5   6       14.87       16.20      1.56 o
  -3   5   6        1.75        2.73      1.05 o
  -2   5   6       17.93       17.04      0.52 o
  -1   5   6      104.60      112.83      1.83 o
   0   5   6      459.47      422.61      4.41 o
   1   5   6      389.59      373.68      3.97 o
   2   5   6        0.50        0.18      0.28 o
   3   5   6       14.38       13.60      1.07 o
   4   5   6        3.91        4.77      0.83 o
   5   5   6        2.61        0.82      1.15 o
   6   5   6        0.06        1.81      2.97 o
  -6   6   6        0.11        3.79      3.79 o
  -5   6   6        0.00       -1.98      1.98 o
  -4   6   6        1.80        3.79      1.28 o
  -3   6   6        9.70        8.32      1.37 o
  -2   6   6        0.08        0.26      0.37 o
  -1   6   6      135.78      151.56      2.81 o
   0   6   6       36.73       42.02      1.22 o
   1   6   6        5.54        4.88      0.55 o
   2   6   6      239.02      218.05      3.57 o
   3   6   6       53.08       49.43      1.98 o
   4   6   6        0.28        1.18      0.94 o
   5   6   6        1.93        2.03      1.25 o
   6   6   6        0.01        0.82      3.30 o
  -5   7   6        0.12        0.14      2.04 o
  -4   7   6        6.60        5.19      1.57 o
  -3   7   6       33.22       32.06      2.01 o
  -2   7   6        3.81        3.11      0.77 o
  -1   7   6        1.90        2.10      0.47 o
   0   7   6       10.49       11.83      0.72 o
   1   7   6       44.68       43.35      1.55 o
   2   7   6      179.65      179.61      3.35 o
   3   7   6      167.33      167.41      3.08 o
   4   7   6        0.22        0.25      1.05 o
   5   7   6        0.97        2.97      2.97 o
  -5   8   6        0.06        1.03      5.94 o
  -4   8   6       39.96       47.91      2.59 o
  -3   8   6       23.76       21.94      1.89 o
  -2   8   6        0.12        1.27      0.80 o
  -1   8   6        3.97        4.91      0.74 o
   0   8   6        2.11        2.39      0.57 o
   1   8   6       24.69       27.31      1.71 o
   2   8   6        1.28        0.43      0.74 o
   3   8   6       47.62       45.30      1.70 o
   4   8   6        0.47        1.73      1.23 o
   5   8   6        0.23        2.80      3.13 o
  -5   9   6        0.08        0.16      3.63 o
  -4   9   6       15.83       21.77      3.15 o
  -3   9   6        8.93       12.45      1.82 o
  -2   9   6        2.58        4.63      1.31 o
  -1   9   6       13.56       15.02      1.22 o
   0   9   6        0.00        0.09      0.56 o
   1   9   6       13.59       10.42      1.09 o
   2   9   6        1.83        0.43      0.96 o
   3   9   6        0.68        0.37      0.95 o
   4   9   6        0.51        0.00      1.29 o
   5   9   6        0.82       -2.31      2.97 o
  -4  10   6        3.62        3.74      2.06 o
  -3  10   6       43.72       45.77      3.25 o
  -2  10   6        1.72        2.84      1.48 o
  -1  10   6        6.01        7.76      1.29 o
   0  10   6        0.56        0.90      1.71 o
   1  10   6        9.17       11.28      1.06 o
   2  10   6        0.03       -0.25      0.76 o
   3  10   6        9.72        9.35      1.34 o
   4  10   6        2.16        5.11      3.30 o
  -4  11   6        2.11        3.75      2.56 o
  -3  11   6        6.42        9.39      2.18 o
  -2  11   6        0.51       -1.42      1.50 o
  -1  11   6        0.01        0.29      0.98 o
   0  11   6       20.11       21.57      1.64 o
   1  11   6        2.67        0.53      1.32 o
   2  11   6        0.31        1.08      0.85 o
   3  11   6        3.98        6.04      1.93 o
   4  11   6        0.26        6.43      3.46 o
  -3  12   6        1.43        1.65      2.31 o
  -2  12   6        1.38        3.13      2.47 o
  -1  12   6        0.37        0.12      1.97 o
   0  12   6        0.76        0.13      1.19 o
   1  12   6        1.22        0.55      1.35 o
   2  12   6        1.36       -2.14      2.14 o
   3  12   6        2.44       11.05      3.46 o
  -1  13   6        0.17        0.66      2.47 o
   0  13   6        0.45        1.26      1.38 o
   1  13   6        0.03       -0.26      1.52 o
   2  13   6        0.02        3.96      2.64 o
  -6   1   7        1.05       -1.54      2.56 o
  -5   1   7        0.35        0.50      1.92 o
  -4   1   7      622.16      631.59     13.32 o
  -3   1   7      293.50      297.44      2.99 o
  -2   1   7       89.35       91.17      1.12 o
  -1   1   7       62.78       81.84      1.05 o
   0   1   7       11.45       10.18      0.45 o
   1   1   7       71.87       72.85      1.64 o
   2   1   7       53.57       40.24      0.99 o
   3   1   7       64.45       67.92      1.45 o
   4   1   7        9.88        8.90      0.65 o
   5   1   7        0.07       -0.12      0.49 o
   6   1   7        2.61        0.82      2.47 o
  -6   2   7        0.00       -1.15      3.13 o
  -5   2   7       48.67       43.96      3.63 o
  -4   2   7      314.85      333.92      5.86 o
  -3   2   7       20.31       21.71      1.11 o
  -2   2   7        6.68        6.14      0.71 o
  -1   2   7       17.61       21.21      0.57 o
   0   2   7        4.67        4.76      0.39 o
   1   2   7      708.59      685.57      5.84 o
   2   2   7       22.57       20.55      0.75 o
   3   2   7       54.43       51.51      1.27 o
   4   2   7       25.59       27.40      1.38 o
   5   2   7        1.28        0.42      0.57 o
   6   2   7        0.08        3.21      1.92 o
  -6   3   7        1.33        0.00      3.30 o
  -5   3   7       29.05       36.08      2.96 o
  -4   3   7        5.75        5.86      0.97 o
  -3   3   7      118.52      108.89      2.34 o
  -2   3   7       74.62       78.33      1.12 o
  -1   3   7        2.90        4.61      0.39 o
   0   3   7      349.47      359.60      3.39 o
   1   3   7      752.61      714.88      6.09 o
   2   3   7     1441.20     1324.69     10.73 o
   3   3   7       22.57       18.63      0.89 o
   4   3   7        1.24        1.34      0.49 o
   5   3   7        0.47        0.87      1.10 o
   6   3   7        0.96        6.21      3.96 o
  -6   4   7        0.01       -3.30      3.30 o
  -5   4   7        0.12       -1.94      3.63 o
  -4   4   7       12.40       14.18      1.19 o
  -3   4   7       12.89       11.14      1.04 o
  -2   4   7        0.24        0.44      0.55 o
  -1   4   7       22.66       21.51      0.70 o
   0   4   7      297.62      327.77      3.57 o
   1   4   7     2198.85     2246.79     18.79 o
   2   4   7     1342.30     1246.73     11.13 o
   3   4   7       75.69       78.86      1.70 o
   4   4   7        1.47        1.07      1.00 o
   5   4   7        0.00        0.46      1.06 o
   6   4   7        0.02       -0.66      2.80 o
  -6   5   7        2.93       -2.64      3.46 o
  -5   5   7        0.46        0.60      2.14 o
  -4   5   7        1.12        0.32      1.56 o
  -3   5   7        3.30        2.93      0.82 o
  -2   5   7        6.48        6.34      0.80 o
  -1   5   7       31.51       32.39      1.05 o
   0   5   7       70.45       77.40      1.67 o
   1   5   7        4.96        6.06      0.54 o
   2   5   7      106.05      113.41      1.86 o
   3   5   7       42.68       41.56      2.57 o
   4   5   7        6.14        5.89      1.07 o
   5   5   7        0.82        0.49      1.13 o
   6   5   7        0.01        4.45      3.30 o
  -6   6   7        1.61        1.48      3.63 o
  -5   6   7        5.48        5.77      2.22 o
  -4   6   7        4.64        4.86      1.57 o
  -3   6   7       62.61       58.82      2.43 o
  -2   6   7        2.61        0.03      0.54 o
  -1   6   7        1.82        2.27      0.66 o
   0   6   7        0.18       -0.03      0.47 o
   1   6   7      149.23      137.76      2.12 o
   2   6   7       43.39       41.79      1.62 o
   3   6   7        0.53        0.88      0.73 o
   4   6   7        5.02        4.03      1.11 o
   5   6   7        0.55        0.12      1.15 o
   6   6   7        0.01       -1.48      2.80 o
  -5   7   7        4.65        4.21      3.13 o
  -4   7   7        3.19        2.69      1.28 o
  -3   7   7        8.88        9.13      1.52 o
  -2   7   7        0.58        1.48      1.16 o
  -1   7   7        2.19        3.12      0.63 o
   0   7   7        9.06       12.69      1.15 o
   1   7   7        3.79        3.49      0.78 o
   2   7   7       29.86       27.93      1.43 o
   3   7   7        4.74        3.44      0.95 o
   4   7   7        2.73        2.32      1.05 o
   5   7   7        0.01        1.15      1.37 o
  -5   8   7        0.42        0.49      2.80 o
  -4   8   7       18.29       19.75      4.17 o
  -3   8   7        2.47        1.58      1.49 o
  -2   8   7        9.53        6.07      1.39 o
  -1   8   7        3.10        2.80      0.57 o
   0   8   7        1.07        2.13      0.91 o
   1   8   7       18.53       18.05      1.27 o
   2   8   7        5.81        5.19      0.93 o
   3   8   7        1.07        0.79      0.82 o
   4   8   7        0.10        0.88      1.22 o
   5   8   7        1.49        3.96      3.13 o
  -5   9   7        1.39        3.46      3.79 o
  -4   9   7       12.20       10.01      1.82 o
  -3   9   7      123.97      137.35      4.20 o
  -2   9   7        6.60        6.74      1.47 o
  -1   9   7        1.19        0.20      0.76 o
   0   9   7        0.15       -0.53      0.72 o
   1   9   7        1.72        1.10      1.09 o
   2   9   7        2.68        1.59      0.80 o
   3   9   7        1.69        1.35      0.99 o
   4   9   7        0.01        0.84      1.31 o
   5   9   7        0.36       -0.82      2.97 o
  -4  10   7        2.83        3.30      1.92 o
  -3  10   7        0.63        1.97      2.29 o
  -2  10   7        1.13       -1.01      1.28 o
  -1  10   7        5.24        4.54      1.11 o
   0  10   7        0.67       -0.51      1.08 o
   1  10   7        0.02       -0.47      0.73 o
   2  10   7        1.58        2.04      0.82 o
   3  10   7        2.36        1.95      1.17 o
   4  10   7        0.14        1.48      1.55 o
  -4  11   7        0.05       -0.89      1.85 o
  -3  11   7        2.63        2.35      1.72 o
  -2  11   7        0.33       -0.68      1.58 o
  -1  11   7       12.02       13.99      1.65 o
   0  11   7        0.00       -1.13      1.13 o
   1  11   7        2.64        4.35      1.44 o
   2  11   7        0.19       -0.65      0.94 o
   3  11   7        4.53        6.20      1.52 o
   4  11   7        1.65        5.61      3.30 o
  -3  12   7        0.06       -1.65      2.31 o
  -2  12   7        2.03       -0.82      2.31 o
  -1  12   7        3.21       -1.55      1.55 o
   0  12   7        0.20       -1.21      1.57 o
   1  12   7        4.29        3.00      1.49 o
   2  12   7        2.89        3.79      2.64 o
   3  12   7        0.40        2.47      3.13 o
  -1  13   7        0.01       -0.66      2.31 o
   0  13   7        0.05       -2.14      2.14 o
   1  13   7        0.74       -1.81      2.64 o
   2  13   7        0.10       -2.47      2.47 o
  -6   0   8        0.35        0.33      3.13 o
  -5   0   8       50.49       47.33      4.62 o
  -4   0   8       22.81       22.10      3.30 o
  -3   0   8      347.29      358.47      4.82 o
  -2   0   8     2905.28     3175.39     33.42 o
  -1   0   8      400.48      373.31      4.80 o
   0   0   8        3.21        3.84      0.79 o
   1   0   8        3.49        2.88      0.47 o
   2   0   8       79.63       61.22      1.73 o
   3   0   8        7.52        6.93      0.86 o
   4   0   8        8.63        5.26      1.00 o
   5   0   8        4.05        1.98      1.05 o
   6   0   8        0.06        4.12      2.64 o
  -6   1   8        0.26       -2.14      2.14 o
  -5   1   8        6.15        4.70      2.10 o
  -4   1   8      105.97      125.26      3.35 o
  -3   1   8        3.80        2.03      0.46 o
  -2   1   8        0.20        0.23      0.30 o
  -1   1   8      563.93      637.70      5.09 o
   0   1   8       18.04       15.31      0.55 o
   1   1   8      152.26      149.20      2.02 o
   2   1   8       36.93       39.25      1.00 o
   3   1   8       12.80       11.62      0.72 o
   4   1   8        0.45       -0.03      0.43 o
   5   1   8        3.49        3.61      0.78 o
   6   1   8        0.73        1.81      1.87 o
  -6   2   8        0.70       -1.21      2.09 o
  -5   2   8        5.22        1.32      1.98 o
  -4   2   8      226.98      241.61      6.19 o
  -3   2   8      162.31      155.15      2.76 o
  -2   2   8       54.48       49.95      0.73 o
  -1   2   8        1.49        0.53      0.22 o
   0   2   8       20.68       19.96      0.68 o
   1   2   8      198.23      208.54      2.39 o
   2   2   8       53.68       42.20      1.08 o
   3   2   8       10.12        9.01      0.67 o
   4   2   8       30.36       30.46      1.18 o
   5   2   8        9.41        9.17      0.78 o
   6   2   8        0.01        1.90      1.87 o
  -6   3   8        0.77        1.98      3.46 o
  -5   3   8        7.14        4.69      1.90 o
  -4   3   8       31.78       32.46      1.52 o
  -3   3   8       47.16       51.57      1.69 o
  -2   3   8        8.76        7.70      0.57 o
  -1   3   8        7.66        9.55      0.43 o
   0   3   8      350.15      378.62      3.63 o
   1   3   8      261.68      259.53      2.82 o
   2   3   8       13.43       14.34      0.81 o
   3   3   8       49.74       48.24      1.54 o
   4   3   8        0.81        1.25      0.52 o
   5   3   8        0.08        1.33      1.59 o
   6   3   8        0.39       -0.23      1.85 o
  -6   4   8        0.72       -1.81      3.30 o
  -5   4   8        0.22        1.98      2.80 o
  -4   4   8       22.22       21.13      1.33 o
  -3   4   8        8.18        7.37      0.93 o
  -2   4   8       34.17       33.66      1.36 o
  -1   4   8      108.49      107.40      1.80 o
   0   4   8        1.85        3.10      0.52 o
   1   4   8        5.47       11.29      0.72 o
   2   4   8      175.38      169.77      3.02 o
   3   4   8       66.08       61.47      1.59 o
   4   4   8       44.13       50.04      1.93 o
   5   4   8        0.27        0.06      1.04 o
   6   4   8        0.04       -0.99      2.80 o
  -6   5   8        8.04        3.46      3.79 o
  -5   5   8       17.62       14.83      2.64 o
  -4   5   8        0.02       -1.34      1.34 o
  -3   5   8       40.67       40.54      1.61 o
  -2   5   8        8.21       10.11      0.67 o
  -1   5   8        2.45        4.46      0.57 o
   0   5   8        5.05        7.95      0.67 o
   1   5   8      222.19      220.66      2.87 o
   2   5   8        0.84        0.93      0.47 o
   3   5   8      164.76      167.84      3.34 o
   4   5   8        0.21       -0.85      0.87 o
   5   5   8        0.01       -0.49      1.08 o
   6   5   8        0.03        1.98      2.97 o
  -6   6   8        0.00        1.65      3.79 o
  -5   6   8       17.01       16.12      2.62 o
  -4   6   8        0.28        1.70      1.54 o
  -3   6   8        1.79       -0.29      1.70 o
  -2   6   8       60.27       65.27      1.88 o
  -1   6   8       18.82       20.53      0.93 o
   0   6   8      121.24      139.15      3.47 o
   1   6   8        1.74        1.84      0.53 o
   2   6   8       85.34       83.94      2.23 o
   3   6   8       42.60       40.49      2.86 o
   4   6   8        2.33        3.11      0.86 o
   5   6   8        0.53        1.19      1.17 o
  -5   7   8        2.78       -0.31      2.23 o
  -4   7   8        2.53        1.39      1.80 o
  -3   7   8       13.20       16.27      1.69 o
  -2   7   8       12.61       11.82      1.51 o
  -1   7   8       28.87       27.33      1.16 o
   0   7   8      194.16      211.08      3.86 o
   1   7   8        9.30        8.73      0.96 o
   2   7   8       36.52       36.91      1.85 o
   3   7   8        1.80        0.65      0.87 o
   4   7   8        2.81        4.63      1.29 o
   5   7   8        0.01        1.15      1.52 o
  -5   8   8        1.01        9.56      3.79 o
  -4   8   8        4.06        4.70      1.50 o
  -3   8   8       35.21       40.52      2.45 o
  -2   8   8        1.11       -1.19      1.48 o
  -1   8   8        1.31        1.37      0.63 o
   0   8   8       21.63       24.28      1.36 o
   1   8   8        0.81        0.88      1.00 o
   2   8   8        0.59       -0.51      0.71 o
   3   8   8        2.07       -0.17      0.77 o
   4   8   8        6.67        8.25      1.56 o
   5   8   8        1.65        4.35      1.89 o
  -5   9   8        0.05       -1.15      3.63 o
  -4   9   8        2.16        2.32      1.86 o
  -3   9   8        0.00       -0.76      1.28 o
  -2   9   8        1.28       -0.07      1.28 o
  -1   9   8        2.69        2.38      1.16 o
   0   9   8        0.00       -0.64      0.64 o
   1   9   8        1.74        1.14      0.73 o
   2   9   8        1.00        0.61      0.79 o
   3   9   8        0.95        0.57      0.81 o
   4   9   8        0.01        0.10      1.37 o
  -4  10   8        0.42       -0.16      1.74 o
  -3  10   8        0.16       -0.67      1.46 o
  -2  10   8        2.74        2.74      1.50 o
  -1  10   8       20.92       21.36      2.39 o
   0  10   8        1.82        0.96      1.16 o
   1  10   8        0.13        0.59      0.79 o
   2  10   8        0.44        0.35      0.77 o
   3  10   8        0.00       -0.38      1.02 o
   4  10   8        0.79        2.73      1.57 o
  -4  11   8        3.14        5.26      3.22 o
  -3  11   8        0.00       -3.38      3.38 o
  -2  11   8        0.77        1.26      1.66 o
  -1  11   8        6.37        5.28      1.87 o
   0  11   8        9.78        7.45      1.58 o
   1  11   8        0.38       -0.61      1.18 o
   2  11   8        5.22        7.13      1.10 o
   3  11   8        2.31        3.77      1.38 o
  -2  12   8        2.02        0.00      2.31 o
  -1  12   8        0.03       -1.48      1.98 o
   0  12   8        0.44       -1.59      2.64 o
   1  12   8        0.21       -1.15      1.40 o
   2  12   8        1.83        2.31      2.80 o
   3  12   8        0.31        3.69      2.06 o
  -1  13   8        0.06       -2.14      2.14 o
   0  13   8        0.50       -0.49      2.80 o
   1  13   8        0.24       -2.31      2.47 o
   2  13   8        1.26        1.81      2.80 o
  -6   1   9        0.29       -0.35      2.15 o
  -5   1   9        0.50        1.90      1.87 o
  -4   1   9       18.39       19.74      1.65 o
  -3   1   9        3.93        3.93      0.70 o
  -2   1   9      203.20      203.04      2.05 o
  -1   1   9     1352.10     1473.31     11.47 o
   0   1   9        1.95        1.87      0.30 o
   1   1   9       96.44       91.09      1.45 o
   2   1   9        8.36        7.28      0.54 o
   3   1   9        3.51        2.68      0.46 o
   4   1   9        0.00       -0.24      0.43 o
   5   1   9        1.90        1.58      0.59 o
   6   1   9        0.12        0.49      1.15 o
  -6   2   9        0.05       -1.54      2.14 o
  -5   2   9        5.92        7.11      2.09 o
  -4   2   9        0.79        2.31      1.27 o
  -3   2   9        0.21        0.96      1.05 o
  -2   2   9      219.53      220.38      2.14 o
  -1   2   9      229.40      245.36      2.61 o
   0   2   9       41.20       43.11      1.70 o
   1   2   9       51.74       56.94      1.17 o
   2   2   9       17.52       13.99      0.71 o
   3   2   9       56.84       54.21      1.36 o
   4   2   9        7.16        7.97      0.82 o
   5   2   9        4.70        3.19      0.74 o
   6   2   9        0.56        1.43      2.05 o
  -6   3   9        0.54        3.79      3.46 o
  -5   3   9        4.26        2.62      1.97 o
  -4   3   9       14.26       14.77      1.62 o
  -3   3   9        8.28        6.77      1.31 o
  -2   3   9       18.48       18.19      0.62 o
  -1   3   9       33.26       30.22      0.82 o
   0   3   9       18.68       22.56      0.84 o
   1   3   9       24.98       21.27      1.09 o
   2   3   9       15.09       15.47      0.75 o
   3   3   9       31.59       29.83      1.27 o
   4   3   9       20.38       20.80      1.22 o
   5   3   9        8.32       11.13      1.62 o
   6   3   9        0.27        1.49      1.48 o
  -6   4   9        1.40        5.28      3.46 o
  -5   4   9        4.59       10.39      3.63 o
  -4   4   9       22.82       21.99      1.38 o
  -3   4   9       19.03       19.69      1.27 o
  -2   4   9        3.57        1.46      0.66 o
  -1   4   9       11.49       12.89      0.73 o
   0   4   9        0.00       -0.35      0.35 o
   1   4   9      142.80      127.71      1.87 o
   2   4   9       14.68       13.09      0.81 o
   3   4   9      158.33      158.46      2.63 o
   4   4   9        2.60        2.93      0.87 o
   5   4   9        1.28        3.34      1.31 o
   6   4   9        0.00       -1.27      1.27 o
  -6   5   9        2.90        1.65      3.79 o
  -5   5   9        0.23       -1.90      1.90 o
  -4   5   9        0.89        1.08      1.04 o
  -3   5   9       29.73       27.34      1.64 o
  -2   5   9       27.23       27.19      1.78 o
  -1   5   9        2.07        3.71      0.62 o
   0   5   9        3.42        5.09      0.81 o
   1   5   9       96.87       94.72      1.79 o
   2   5   9       17.65       14.31      0.94 o
   3   5   9       18.22       19.85      1.38 o
   4   5   9       36.78       35.61      2.10 o
   5   5   9        0.37       -0.32      1.11 o
   6   5   9        0.33        2.64      2.97 o
  -6   6   9        1.30        2.97      3.63 o
  -5   6   9        2.39       -0.55      2.72 o
  -4   6   9        2.43        1.81      1.08 o
  -3   6   9       64.95       68.86      2.12 o
  -2   6   9       39.56       37.43      2.52 o
  -1   6   9       21.81       20.15      0.99 o
   0   6   9        0.19        0.73      0.57 o
   1   6   9       55.78       53.71      1.40 o
   2   6   9       34.77       31.21      1.51 o
   3   6   9       45.40       49.30      2.66 o
   4   6   9       27.64       27.13      1.50 o
   5   6   9        0.41        1.33      1.42 o
  -5   7   9        2.46        2.26      3.79 o
  -4   7   9        2.68        3.34      1.35 o
  -3   7   9      139.31      144.66      3.96 o
  -2   7   9       42.39       43.23      1.66 o
  -1   7   9        0.03        0.97      0.54 o
   0   7   9       11.16       13.49      0.91 o
   1   7   9       32.12       30.62      1.45 o
   2   7   9       61.02       63.42      2.17 o
   3   7   9        0.18       -0.29      0.80 o
   4   7   9       13.76       13.40      1.46 o
   5   7   9        0.00        0.15      1.46 o
  -5   8   9        0.16       -2.80      2.80 o
  -4   8   9        7.60        7.07      1.57 o
  -3   8   9       28.71       31.75      3.05 o
  -2   8   9       43.69       47.44      2.39 o
  -1   8   9        0.21        0.28      0.54 o
   0   8   9       83.87       82.87      1.92 o
   1   8   9        0.00       -0.63      0.63 o
   2   8   9        8.40        9.74      1.13 o
   3   8   9        1.65       -0.41      0.84 o
   4   8   9        1.76        2.18      1.23 o
   5   8   9        0.00        2.44      1.67 o
  -5   9   9        1.17        0.66      3.63 o
  -4   9   9        5.77        2.60      1.82 o
  -3   9   9        0.30       -1.28      1.28 o
  -2   9   9       50.59       48.30      2.57 o
  -1   9   9        0.08       -0.91      1.00 o
   0   9   9        1.33        1.19      0.81 o
   1   9   9        9.22       10.46      1.16 o
   2   9   9        0.00       -0.67      0.73 o
   3   9   9        0.60       -0.28      0.92 o
   4   9   9        0.04       -1.18      1.18 o
  -4  10   9        0.86        2.57      2.06 o
  -3  10   9        1.52       -1.04      1.35 o
  -2  10   9        0.88        0.24      1.27 o
  -1  10   9        0.12        0.12      1.38 o
   0  10   9        1.72        1.67      1.31 o
   1  10   9        0.68       -0.05      0.82 o
   2  10   9        1.38        1.08      1.05 o
   3  10   9        1.11        0.55      1.18 o
   4  10   9        0.10        0.95      1.57 o
  -3  11   9        1.51        0.76      1.92 o
  -2  11   9        3.62        1.74      1.69 o
  -1  11   9        1.50        0.65      2.31 o
   0  11   9        2.46        0.82      1.52 o
   1  11   9        0.04       -0.32      1.27 o
   2  11   9        0.18       -0.85      0.85 o
   3  11   9        0.49        0.42      1.21 o
  -2  12   9        0.82       -1.98      1.98 o
  -1  12   9        0.03       -1.48      2.14 o
   0  12   9        0.00       -0.67      2.23 o
   1  12   9        5.46        3.23      1.60 o
   2  12   9        1.60        2.64      2.80 o
   0  13   9        0.45        1.48      2.80 o
   1  13   9        2.07       -0.33      2.64 o
  -6   0  10        0.20       -2.97      2.97 o
  -5   0  10        5.02        3.63      2.80 o
  -4   0  10        2.79        1.48      2.31 o
  -3   0  10       85.54       67.25      2.35 o
  -2   0  10      200.34      235.97      3.58 o
  -1   0  10      961.27     1000.08     12.75 o
   0   0  10      173.77      183.66      3.14 o
   1   0  10       27.24       30.30      1.68 o
   2   0  10      187.23      188.89      3.48 o
   3   0  10       33.61       32.85      1.53 o
   4   0  10        0.04       -0.57      0.57 o
   5   0  10        1.13       -0.57      0.73 o
   6   0  10        0.52        1.04      1.81 o
  -6   1  10        1.45       -0.75      3.96 o
  -5   1  10        0.12        0.13      1.92 o
  -4   1  10        1.25        1.11      1.69 o
  -3   1  10      170.22      169.11      2.34 o
  -2   1  10      232.56      232.40      2.54 o
  -1   1  10      195.73      214.03      2.41 o
   0   1  10       78.25       73.43      1.27 o
   1   1  10      144.00      155.88      2.07 o
   2   1  10       32.85       29.55      1.39 o
   3   1  10       13.89       12.68      0.75 o
   4   1  10        0.22        0.68      0.49 o
   5   1  10        0.94        2.56      0.61 o
   6   1  10        0.81        1.14      1.26 o
  -6   2  10        0.02       -0.66      2.04 o
  -5   2  10        4.79        0.65      2.39 o
  -4   2  10        5.23        5.11      1.31 o
  -3   2  10      269.07      265.82      3.87 o
  -2   2  10       32.63       31.94      0.89 o
  -1   2  10       19.10       21.30      0.78 o
   0   2  10       14.28       11.92      0.63 o
   1   2  10      178.60      181.91      2.48 o
   2   2  10       97.79       99.70      1.74 o
   3   2  10        4.12        3.72      0.59 o
   4   2  10        0.01       -0.23      0.52 o
   5   2  10        1.13        1.55      0.77 o
   6   2  10        0.55       -0.19      1.27 o
  -6   3  10        4.09       -0.66      3.30 o
  -5   3  10        1.10       -1.58      1.58 o
  -4   3  10       26.78       30.20      1.97 o
  -3   3  10      420.54      420.73      5.52 o
  -2   3  10        4.17        2.20      0.32 o
  -1   3  10        7.92        8.09      0.51 o
   0   3  10      126.26      120.37      1.77 o
   1   3  10        0.25       -0.04      0.34 o
   2   3  10       70.39       73.52      1.50 o
   3   3  10       12.57       10.61      0.77 o
   4   3  10       31.37       32.35      1.36 o
   5   3  10        0.01       -0.19      0.76 o
   6   3  10        0.08        1.99      1.39 o
  -6   4  10        0.27       -2.97      2.97 o
  -5   4  10       15.26       16.32      3.63 o
  -4   4  10       62.41       62.27      2.64 o
  -3   4  10       72.55       73.69      2.23 o
  -2   4  10       49.25       47.61      1.57 o
  -1   4  10       32.88       38.16      1.24 o
   0   4  10       12.24       11.95      0.64 o
   1   4  10        0.01       -0.34      0.34 o
   2   4  10      260.30      252.33      3.39 o
   3   4  10       10.04        9.78      0.85 o
   4   4  10        0.01       -0.12      0.80 o
   5   4  10        2.59        2.31      1.25 o
   6   4  10        0.07        0.92      2.19 o
  -6   5  10        0.65       -3.46      3.46 o
  -5   5  10        2.49        4.12      3.13 o
  -4   5  10       39.35       37.12      2.06 o
  -3   5  10        1.15        0.89      0.92 o
  -2   5  10        5.51        6.16      0.92 o
  -1   5  10       24.95       25.06      1.05 o
   0   5  10       51.47       59.36      1.50 o
   1   5  10        0.43       -0.29      0.44 o
   2   5  10       46.94       45.16      1.55 o
   3   5  10      414.95      390.52     11.68 o
   4   5  10       35.25       37.26      2.64 o
   5   5  10        0.90        0.44      1.23 o
  -5   6  10        0.70        1.25      2.02 o
  -4   6  10        2.21       -0.52      1.68 o
  -3   6  10       67.61       71.08      2.19 o
  -2   6  10       34.89       32.33      1.74 o
  -1   6  10        2.39        3.27      0.65 o
   0   6  10       37.41       41.00      1.58 o
   1   6  10        0.59        1.15      0.59 o
   2   6  10      187.75      184.44      3.52 o
   3   6  10       97.03       94.40      2.66 o
   4   6  10        6.88        5.36      1.09 o
   5   6  10        0.02        2.31      3.71 o
  -5   7  10        0.02       -3.87      3.87 o
  -4   7  10        3.85        3.12      1.40 o
  -3   7  10      102.59      114.82      3.68 o
  -2   7  10      254.22      265.21      4.24 o
  -1   7  10        0.54       -0.70      1.04 o
   0   7  10       14.86       15.86      1.05 o
   1   7  10        1.59       -0.04      0.63 o
   2   7  10       10.44       11.72      1.19 o
   3   7  10        1.40        1.58      0.91 o
   4   7  10        3.87        3.82      1.20 o
   5   7  10        0.01        1.17      1.42 o
  -5   8  10        0.01        1.32      3.63 o
  -4   8  10        5.43        3.61      1.52 o
  -3   8  10        1.09       -0.69      1.52 o
  -2   8  10       91.95      100.28      3.36 o
  -1   8  10        0.17       -0.25      0.64 o
   0   8  10        0.00       -0.06      0.65 o
   1   8  10        2.10        1.44      0.73 o
   2   8  10        0.11        0.31      0.76 o
   3   8  10        2.83        0.99      0.90 o
   4   8  10        1.47        2.43      1.24 o
   5   8  10        0.07       -0.43      1.57 o
  -4   9  10        1.71        0.85      1.67 o
  -3   9  10        1.13       -1.45      1.45 o
  -2   9  10        2.13        1.02      1.25 o
  -1   9  10        2.93        2.08      1.23 o
   0   9  10       22.58       22.54      1.35 o
   1   9  10        0.05       -0.70      0.77 o
   2   9  10        0.35       -0.03      1.67 o
   3   9  10        0.14        0.35      1.41 o
   4   9  10        1.42        3.32      1.58 o
  -4  10  10        1.25        0.24      3.96 o
  -3  10  10        0.01       -0.69      1.65 o
  -2  10  10       22.38       25.32      3.25 o
  -1  10  10        8.42        6.40      1.80 o
   0  10  10        2.69        0.70      1.21 o
   1  10  10        0.09       -0.81      0.81 o
   2  10  10        0.05       -0.16      1.24 o
   3  10  10        0.00        0.55      1.22 o
   4  10  10        0.02       -0.14      1.58 o
  -3  11  10        0.57        1.58      1.95 o
  -2  11  10        5.97        2.31      2.47 o
  -1  11  10        0.12       -0.95      1.50 o
   0  11  10        0.79       -1.34      1.34 o
   1  11  10        0.44        0.06      1.31 o
   2  11  10        2.26        2.51      1.06 o
   3  11  10        0.00       -0.25      2.16 o
  -2  12  10        1.18        1.98      2.47 o
  -1  12  10        0.77        0.49      2.31 o
   0  12  10        0.38       -2.14      2.14 o
   1  12  10        0.00       -1.14      1.49 o
   2  12  10        0.16       -2.64      2.64 o
  -6   1  11        0.01       -2.14      2.14 o
  -5   1  11        0.03        0.20      1.85 o
  -4   1  11        2.42        2.23      1.75 o
  -3   1  11        1.41        1.66      0.86 o
  -2   1  11      208.63      213.28      2.45 o
  -1   1  11      432.13      446.55      4.22 o
   0   1  11       35.31       36.46      0.98 o
   1   1  11      131.61      142.94      2.04 o
   2   1  11       95.23       99.10      1.77 o
   3   1  11        8.54        8.99      0.72 o
   4   1  11        4.80        4.43      0.63 o
   5   1  11        0.50        0.50      0.56 o
   6   1  11        0.13       -0.32      1.57 o
  -6   2  11        0.00       -2.39      2.39 o
  -5   2  11        0.31        0.00      1.98 o
  -4   2  11       38.28       37.44      1.97 o
  -3   2  11        0.59        0.99      1.02 o
  -2   2  11       36.90       40.02      0.99 o
  -1   2  11      304.83      305.39      3.21 o
   0   2  11       26.00       26.72      0.85 o
   1   2  11       44.29       46.58      1.21 o
   2   2  11      241.93      234.89      2.96 o
   3   2  11        0.06        0.18      0.44 o
   4   2  11        4.21        4.04      0.65 o
   5   2  11        4.95        6.36      1.01 o
   6   2  11        0.21        0.84      2.57 o
  -6   3  11        0.01       -2.64      2.64 o
  -5   3  11        4.87        2.94      2.31 o
  -4   3  11       19.83       20.65      1.74 o
  -3   3  11      446.54      460.46      5.94 o
  -2   3  11       25.09       23.42      0.73 o
  -1   3  11        2.93        2.17      0.42 o
   0   3  11        1.21        2.26      0.42 o
   1   3  11       26.75       30.70      0.97 o
   2   3  11       34.75       34.78      1.10 o
   3   3  11        0.08       -0.07      0.60 o
   4   3  11       33.41       37.09      1.83 o
   5   3  11        3.99        4.77      0.87 o
   6   3  11        0.11       -0.62      1.39 o
  -6   4  11        0.16       -0.66      3.46 o
  -5   4  11       12.20        9.89      3.46 o
  -4   4  11      143.19      143.52      3.82 o
  -3   4  11      266.09      281.60      4.36 o
  -2   4  11      101.13       89.59      1.57 o
  -1   4  11       13.79       14.94      0.73 o
   0   4  11        0.41        1.17      0.43 o
   1   4  11        8.10        7.94      0.62 o
   2   4  11        0.01        0.93      0.46 o
   3   4  11        4.09        4.24      0.92 o
   4   4  11        1.62        1.93      0.89 o
   5   4  11        1.41        4.05      1.20 o
  -6   5  11        0.62       -1.98      3.30 o
  -5   5  11        1.87        1.48      3.13 o
  -4   5  11        3.14        1.87      4.12 o
  -3   5  11       51.28       48.43      1.84 o
  -2   5  11       44.44       44.64      1.74 o
  -1   5  11       30.41       30.97      1.18 o
   0   5  11        1.01        1.40      0.62 o
   1   5  11        0.49        0.05      0.47 o
   2   5  11        2.77        2.88      0.61 o
   3   5  11        0.23        0.49      1.29 o
   4   5  11       11.58        8.78      1.74 o
   5   5  11        0.94        0.89      1.40 o
  -5   6  11        0.02       -2.97      2.97 o
  -4   6  11       20.58       18.53      2.16 o
  -3   6  11        7.81        6.50      1.22 o
  -2   6  11       14.29       14.48      1.29 o
  -1   6  11        9.62        8.77      1.39 o
   0   6  11       13.27       11.87      0.88 o
   1   6  11       18.30       22.25      1.12 o
   2   6  11       19.79       20.72      1.35 o
   3   6  11       38.66       37.62      1.83 o
   4   6  11        0.01        0.13      0.92 o
   5   6  11        2.33        3.04      1.58 o
  -5   7  11        0.68       -2.25      2.25 o
  -4   7  11        0.04       -0.53      1.25 o
  -3   7  11       15.02       15.17      1.74 o
  -2   7  11        0.00       -1.02      1.02 o
  -1   7  11        1.78        1.02      0.66 o
   0   7  11        1.12        1.52      0.66 o
   1   7  11       18.78       18.35      1.28 o
   2   7  11        9.31        9.35      1.12 o
   3   7  11        3.48        4.06      1.02 o
   4   7  11        0.60       -0.25      0.98 o
   5   7  11        0.13        2.34      1.65 o
  -5   8  11        0.27        0.00      3.79 o
  -4   8  11        1.62       -0.64      1.40 o
  -3   8  11        0.32       -1.45      1.82 o
  -2   8  11        4.32        3.36      1.31 o
  -1   8  11        0.49       -0.07      0.65 o
   0   8  11       21.76       18.68      1.25 o
   1   8  11       13.12       11.18      1.12 o
   2   8  11        2.21        3.62      0.95 o
   3   8  11        0.09       -0.65      0.81 o
   4   8  11        0.45        2.08      1.28 o
  -4   9  11        0.28       -1.70      1.70 o
  -3   9  11        2.83       -0.73      1.25 o
  -2   9  11        2.09       -1.04      2.09 o
  -1   9  11        0.03       -0.64      1.11 o
   0   9  11       12.55       11.43      1.21 o
   1   9  11        3.39        3.63      1.00 o
   2   9  11        0.42       -0.77      0.77 o
   3   9  11        1.64        0.89      0.99 o
   4   9  11        0.34        0.75      1.42 o
  -4  10  11        0.00       -0.33      1.92 o
  -3  10  11        0.03       -1.67      1.73 o
  -2  10  11        1.41       -0.08      1.61 o
  -1  10  11        0.31       -0.34      1.45 o
   0  10  11       10.73        7.23      1.61 o
   1  10  11        9.36       10.22      1.31 o
   2  10  11        0.21       -0.84      0.84 o
   3  10  11        0.47        0.54      1.29 o
   4  10  11        0.00       -0.40      1.42 o
  -3  11  11        0.00       -2.78      4.12 o
  -2  11  11        2.46        5.28      2.64 o
  -1  11  11        2.33       -0.80      2.89 o
   0  11  11        0.10        0.64      2.23 o
   1  11  11        0.37       -1.08      1.08 o
   2  11  11        0.12       -0.62      1.02 o
   3  11  11        0.06       -1.41      1.41 o
  -2  12  11        0.28       -0.66      2.64 o
  -1  12  11        0.00        3.79      2.64 o
   0  12  11        0.01       -2.14      2.14 o
   1  12  11        0.05       -0.77      1.86 o
   2  12  11        0.41       -1.32      2.47 o
  -6   0  12        1.69       -0.99      3.30 o
  -5   0  12        0.64       -1.65      2.64 o
  -4   0  12        0.91       -0.16      2.31 o
  -3   0  12        6.26        9.90      1.18 o
  -2   0  12       38.66       39.96      2.67 o
  -1   0  12       18.32       21.58      1.13 o
   0   0  12      475.00      473.31      6.81 o
   1   0  12        7.38        5.97      0.74 o
   2   0  12       10.79        8.47      0.98 o
   3   0  12        0.01       -0.17      0.64 o
   4   0  12        2.12        2.45      0.87 o
   5   0  12        0.75        2.22      0.87 o
   6   0  12        0.07       -0.39      1.29 o
  -6   1  12        2.85        0.37      2.39 o
  -5   1  12        0.11        0.49      2.14 o
  -4   1  12        2.36        0.63      1.57 o
  -3   1  12       30.70       31.81      1.37 o
  -2   1  12        4.12        4.48      0.50 o
  -1   1  12      123.66      127.65      2.03 o
   0   1  12      115.44      122.73      1.84 o
   1   1  12       92.17       94.47      1.65 o
   2   1  12       15.03       12.53      0.74 o
   3   1  12        0.09       -0.35      0.42 o
   4   1  12        0.28        0.11      0.50 o
   5   1  12        0.80        1.55      0.74 o
   6   1  12        0.13       -0.15      1.29 o
  -6   2  12        0.10       -2.15      2.15 o
  -5   2  12        0.21       -1.66      1.66 o
  -4   2  12       11.17       14.08      2.04 o
  -3   2  12       17.44       20.90      1.21 o
  -2   2  12       19.24       22.25      0.82 o
  -1   2  12      208.91      219.10      2.63 o
   0   2  12      212.45      215.18      2.87 o
   1   2  12        3.55        3.60      0.51 o
   2   2  12       15.81       13.85      0.76 o
   3   2  12        0.65        0.27      0.45 o
   4   2  12        4.83        5.29      0.72 o
   5   2  12        0.38        1.41      0.83 o
   6   2  12        0.28        0.23      1.21 o
  -6   3  12        0.29       -3.46      3.46 o
  -5   3  12        4.75        4.18      2.31 o
  -4   3  12        9.55        7.19      1.34 o
  -3   3  12        0.02       -0.05      0.82 o
  -2   3  12       25.82       23.45      0.76 o
  -1   3  12       28.99       29.38      0.87 o
   0   3  12        1.02        1.30      0.42 o
   1   3  12       29.71       28.13      0.96 o
   2   3  12        3.37        2.82      0.54 o
   3   3  12       10.63       10.88      0.83 o
   4   3  12       46.72       53.15      2.11 o
   5   3  12        1.72        3.82      0.96 o
  -6   4  12        0.33       -3.63      3.63 o
  -5   4  12        0.30       -2.80      2.80 o
  -4   4  12        1.08       -1.14      1.14 o
  -3   4  12       15.55       16.80      1.84 o
  -2   4  12       56.07       52.70      1.79 o
  -1   4  12      254.35      230.18      2.81 o
   0   4  12       17.23       17.93      0.82 o
   1   4  12        4.83        4.02      0.54 o
   2   4  12        9.29        8.43      0.88 o
   3   4  12       29.47       25.34      1.21 o
   4   4  12        7.50        9.75      1.40 o
   5   4  12        1.74        2.07      1.34 o
  -5   5  12        0.06        2.47      3.30 o
  -4   5  12       23.63       27.18      1.94 o
  -3   5  12        3.50        2.64      0.87 o
  -2   5  12      348.83      362.03      5.11 o
  -1   5  12        0.43        1.40      0.65 o
   0   5  12        9.30        9.28      0.79 o
   1   5  12        6.93        7.81      0.78 o
   2   5  12        0.57        0.10      0.53 o
   3   5  12        8.13        9.05      1.19 o
   4   5  12        0.89        0.83      0.94 o
   5   5  12        8.04        9.96      1.98 o
  -5   6  12       11.05       11.87      4.12 o
  -4   6  12        0.01        1.27      1.80 o
  -3   6  12       27.82       28.01      1.57 o
  -2   6  12      150.46      155.58      3.24 o
  -1   6  12       26.70       30.61      1.25 o
   0   6  12        1.68        1.52      0.66 o
   1   6  12        3.63        2.63      0.65 o
   2   6  12       35.40       29.28      1.53 o
   3   6  12        1.08        2.86      1.06 o
   4   6  12        0.50        1.06      1.00 o
   5   6  12        1.41        2.05      1.62 o
  -5   7  12        5.96       10.39      4.12 o
  -4   7  12        0.92       -0.78      1.15 o
  -3   7  12       21.72       16.85      1.73 o
  -2   7  12        2.72        2.00      0.92 o
  -1   7  12       22.00       19.93      1.28 o
   0   7  12        2.75        1.61      0.67 o
   1   7  12        6.74        7.68      1.01 o
   2   7  12       14.42       15.30      1.76 o
   3   7  12       11.01        9.43      1.26 o
   4   7  12        2.12        0.80      1.11 o
   5   7  12        0.24        1.94      1.57 o
  -5   8  12        0.16        0.33      3.79 o
  -4   8  12        0.17       -1.25      1.25 o
  -3   8  12        0.92       -0.04      1.74 o
  -2   8  12        0.97       -0.32      1.14 o
  -1   8  12       42.39       41.46      1.70 o
   0   8  12       12.35       10.84      1.18 o
   1   8  12        0.03       -0.46      1.14 o
   2   8  12        0.78       -0.26      0.73 o
   3   8  12        6.99        8.38      1.29 o
   4   8  12        0.01       -1.79      3.13 o
  -4   9  12        0.00       -2.39      2.39 o
  -3   9  12        1.52       -1.18      1.18 o
  -2   9  12        0.51        0.15      1.55 o
  -1   9  12        0.56       -1.08      1.08 o
   0   9  12        8.26        5.43      1.00 o
   1   9  12       45.72       46.06      1.97 o
   2   9  12        1.97        0.16      0.83 o
   3   9  12        1.48        1.30      0.98 o
   4   9  12        0.09       -0.70      1.35 o
  -4  10  12        0.06       -0.37      2.23 o
  -3  10  12        0.07       -0.72      1.90 o
  -2  10  12        0.58        1.02      1.42 o
  -1  10  12        0.68       -1.40      1.40 o
   0  10  12        2.64       -0.03      1.43 o
   1  10  12        0.54        1.44      1.09 o
   2  10  12        3.53        1.15      1.01 o
   3  10  12        0.48        0.18      1.14 o
  -3  11  12        1.56       -1.48      2.47 o
  -2  11  12        0.60       -0.82      2.31 o
  -1  11  12        0.59       -2.14      2.14 o
   0  11  12        0.15       -1.34      1.34 o
   1  11  12        0.53        0.10      1.40 o
   2  11  12        0.23       -0.33      1.07 o
   3  11  12        1.18       -1.29      2.09 o
  -1  12  12        0.25       -0.16      2.47 o
   0  12  12        1.34       -2.47      2.47 o
   1  12  12        0.01        2.47      2.97 o
   2  12  12        0.86       -2.80      2.80 o
  -6   1  13        5.04        1.20      2.49 o
  -5   1  13        0.13       -1.30      1.92 o
  -4   1  13       10.01        6.64      1.90 o
  -3   1  13        2.09        2.72      0.99 o
  -2   1  13        1.09        2.01      0.50 o
  -1   1  13        1.08        0.59      0.40 o
   0   1  13       46.81       49.05      1.24 o
   1   1  13        0.01        0.43      0.39 o
   2   1  13       39.47       41.27      1.23 o
   3   1  13        2.16        2.45      0.79 o
   4   1  13        1.29        1.82      0.71 o
   5   1  13        0.15       -0.03      0.61 o
   6   1  13        0.09       -0.29      1.73 o
  -6   2  13        0.97       -2.35      3.05 o
  -5   2  13        0.00        3.13      2.02 o
  -4   2  13        2.91        2.56      1.70 o
  -3   2  13        0.02        0.53      1.01 o
  -2   2  13      133.45      132.22      1.95 o
  -1   2  13       77.55       78.39      1.50 o
   0   2  13      184.06      178.61      2.92 o
   1   2  13       10.71        9.13      0.65 o
   2   2  13        0.38        0.64      0.39 o
   3   2  13       63.84       68.07      1.71 o
   4   2  13        4.12        4.59      0.81 o
   5   2  13        0.64        1.87      0.99 o
  -6   3  13        0.16       -3.30      3.30 o
  -5   3  13        0.02        0.36      1.85 o
  -4   3  13        4.63        4.70      1.70 o
  -3   3  13        3.57        2.92      0.93 o
  -2   3  13       86.04       89.11      1.60 o
  -1   3  13      104.99      100.62      1.95 o
   0   3  13       89.43       82.82      1.51 o
   1   3  13        4.19        5.52      0.60 o
   2   3  13        1.07        0.78      0.45 o
   3   3  13       10.82       10.64      0.86 o
   4   3  13       23.96       26.85      1.40 o
   5   3  13        5.36        9.17      1.13 o
  -6   4  13        0.01       -3.30      3.30 o
  -5   4  13        0.11        1.15      3.13 o
  -4   4  13        7.41       10.40      1.50 o
  -3   4  13       47.10       48.44      1.88 o
  -2   4  13      341.74      325.73      4.86 o
  -1   4  13       14.06       13.46      0.77 o
   0   4  13       19.60       17.80      0.85 o
   1   4  13        0.14       -0.23      0.41 o
   2   4  13        0.70        0.21      0.48 o
   3   4  13        1.40        0.59      0.78 o
   4   4  13        8.26        7.94      1.38 o
   5   4  13       11.52       10.91      1.49 o
  -5   5  13        0.00       -3.13      3.13 o
  -4   5  13        2.68        1.48      1.25 o
  -3   5  13       24.96       27.25      1.50 o
  -2   5  13       39.11       34.47      1.66 o
  -1   5  13      152.84      154.06      2.67 o
   0   5  13       10.24       12.31      0.91 o
   1   5  13        5.31        5.90      0.82 o
   2   5  13        0.13       -0.65      0.65 o
   3   5  13        1.98        0.94      0.87 o
   4   5  13       14.20       10.91      1.76 o
   5   5  13        0.22       -0.89      1.84 o
  -5   6  13        0.00       -3.13      3.13 o
  -4   6  13        3.88        2.84      1.94 o
  -3   6  13       11.69       13.32      1.30 o
  -2   6  13       78.73       79.60      2.34 o
  -1   6  13      204.30      198.85      3.13 o
   0   6  13        0.35       -0.22      0.58 o
   1   6  13        8.89        8.68      0.83 o
   2   6  13        3.63        3.45      0.91 o
   3   6  13        0.00       -0.69      0.81 o
   4   6  13       10.48       11.59      1.42 o
   5   6  13        0.79        1.44      1.52 o
  -5   7  13        0.21        0.66      3.46 o
  -4   7  13        5.93        9.26      3.05 o
  -3   7  13       25.10       23.40      2.29 o
  -2   7  13        0.30       -0.02      0.87 o
  -1   7  13       85.95       84.66      2.33 o
   0   7  13        0.05       -0.57      0.57 o
   1   7  13        2.66        2.68      0.89 o
   2   7  13        0.10       -0.14      0.76 o
   3   7  13        5.63        4.31      1.06 o
   4   7  13        9.56        6.53      1.43 o
  -4   8  13        0.07       -1.82      1.82 o
  -3   8  13        1.18       -1.17      1.17 o
  -2   8  13        1.42       -0.34      1.28 o
  -1   8  13       18.09       16.12      1.24 o
   0   8  13        0.12        0.10      0.95 o
   1   8  13        5.25        4.75      0.99 o
   2   8  13        1.79        1.87      0.92 o
   3   8  13       11.06        9.98      1.39 o
   4   8  13        4.32        5.01      1.82 o
  -4   9  13        0.71       -2.64      2.64 o
  -3   9  13        0.54       -1.30      1.30 o
  -2   9  13        0.61       -1.37      1.37 o
  -1   9  13        0.22       -1.24      1.24 o
   0   9  13        1.61       -0.20      0.78 o
   1   9  13        2.91        2.75      1.01 o
   2   9  13        0.13        0.54      0.92 o
   3   9  13        3.69        3.46      1.29 o
   4   9  13        0.44       -1.09      1.33 o
  -3  10  13        0.08       -3.63      4.95 o
  -2  10  13        2.61        1.48      2.47 o
  -1  10  13        1.46        0.08      1.63 o
   0  10  13        0.40       -0.11      2.31 o
   1  10  13        0.27       -0.82      0.82 o
   2  10  13        0.20        0.20      0.99 o
   3  10  13        0.40       -1.17      1.17 o
  -3  11  13        0.00       -1.15      2.31 o
  -2  11  13        1.51        1.98      2.64 o
  -1  11  13        4.21        2.97      2.64 o
   0  11  13        0.41       -1.48      2.31 o
   1  11  13        0.02        1.26      1.86 o
   2  11  13        0.06       -0.84      1.29 o
   0  12  13        0.60       -1.15      2.80 o
  -6   0  14        2.80       -2.97      2.97 o
  -5   0  14        0.09        3.96      2.97 o
  -4   0  14        2.44        0.00      2.47 o
  -3   0  14       32.55       20.94      3.13 o
  -2   0  14       37.93       39.73      1.60 o
  -1   0  14       29.21       27.07      1.48 o
   0   0  14       49.09       58.47      2.58 o
   1   0  14       22.58       22.80      1.35 o
   2   0  14      127.40      129.67      3.14 o
   3   0  14      121.39      128.59      3.38 o
   4   0  14        2.15        1.92      0.89 o
   5   0  14        3.09        3.67      1.13 o
  -6   1  14        0.09       -2.10      2.10 o
  -5   1  14        4.27        3.12      2.23 o
  -4   1  14       10.18        8.59      2.14 o
  -3   1  14        4.25        5.63      1.03 o
  -2   1  14       21.44       20.12      0.85 o
  -1   1  14        1.64        1.59      0.46 o
   0   1  14       68.62       64.89      1.45 o
   1   1  14       38.83       40.41      1.70 o
   2   1  14       32.21       33.87      1.28 o
   3   1  14        7.36        5.79      0.71 o
   4   1  14        0.04       -0.45      0.57 o
   5   1  14        0.93        2.89      0.74 o
  -6   2  14        0.05       -2.26      3.63 o
  -5   2  14        0.03       -2.47      2.47 o
  -4   2  14       22.60       21.61      4.95 o
  -3   2  14       56.75       45.11      2.16 o
  -2   2  14        7.15        7.47      0.67 o
  -1   2  14        0.03        0.65      0.48 o
   0   2  14        0.08        1.14      0.42 o
   1   2  14        3.23        3.59      0.68 o
   2   2  14        0.10       -0.48      0.48 o
   3   2  14        9.50        8.14      0.78 o
   4   2  14        0.04        0.05      0.58 o
   5   2  14        0.08        1.81      0.93 o
  -6   3  14        0.64       -1.48      3.46 o
  -5   3  14        2.38        0.36      2.39 o
  -4   3  14        0.02       -0.53      1.55 o
  -3   3  14       12.72       10.34      1.10 o
  -2   3  14       13.41       12.41      0.86 o
  -1   3  14      159.94      158.50      2.31 o
   0   3  14       10.95        8.84      0.67 o
   1   3  14        7.76        8.39      0.72 o
   2   3  14        0.01       -0.45      0.45 o
   3   3  14       10.40       10.08      0.82 o
   4   3  14        6.21        8.62      1.16 o
   5   3  14        0.00        0.76      0.94 o
  -5   4  14        0.18       -0.49      2.97 o
  -4   4  14        0.00       -1.52      1.52 o
  -3   4  14       89.47       87.33      2.41 o
  -2   4  14       72.53       79.97      3.36 o
  -1   4  14        0.09        0.03      0.48 o
   0   4  14       24.68       22.13      0.98 o
   1   4  14        0.84        0.11      0.44 o
   2   4  14        0.71       -0.21      0.50 o
   3   4  14        4.51        3.05      0.64 o
   4   4  14        0.57       -0.98      0.98 o
   5   4  14        1.07        2.64      1.16 o
  -5   5  14        1.86       -0.49      3.30 o
  -4   5  14        0.11       -1.03      1.03 o
  -3   5  14       44.30       46.63      1.92 o
  -2   5  14      552.78      581.57      7.31 o
  -1   5  14      106.52      108.48      2.55 o
   0   5  14       13.85       12.45      0.84 o
   1   5  14        6.34        6.92      0.71 o
   2   5  14        0.09        0.14      0.54 o
   3   5  14        1.43        0.34      0.78 o
   4   5  14        0.31       -0.96      0.96 o
   5   5  14        0.74        0.63      1.55 o
  -5   6  14        1.20        2.97      3.96 o
  -4   6  14        0.26       -1.58      1.58 o
  -3   6  14       63.28       65.79      3.45 o
  -2   6  14       83.92       87.68      2.50 o
  -1   6  14       29.63       26.77      1.76 o
   0   6  14        0.19       -0.44      0.50 o
   1   6  14        6.54        6.43      0.79 o
   2   6  14        0.77       -0.68      0.68 o
   3   6  14        5.98        5.45      1.07 o
   4   6  14        0.84        1.32      1.11 o
   5   6  14        0.25        1.02      1.65 o
  -5   7  14        0.47       -2.97      2.97 o
  -4   7  14        0.19       -1.77      1.77 o
  -3   7  14        2.76        2.82      1.34 o
  -2   7  14        3.51        2.35      0.94 o
  -1   7  14       10.70       11.97      1.15 o
   0   7  14        1.81        0.98      0.68 o
   1   7  14       42.23       43.43      2.30 o
   2   7  14        0.40        0.61      0.95 o
   3   7  14        0.59        0.31      0.91 o
   4   7  14        6.52        5.42      1.63 o
  -4   8  14        0.25       -0.33      3.46 o
  -3   8  14        0.04       -1.19      1.19 o
  -2   8  14        0.72       -1.08      1.23 o
  -1   8  14        2.12       -0.05      0.80 o
   0   8  14        1.68        0.54      1.08 o
   1   8  14        6.01        5.03      1.06 o
   2   8  14        0.15        0.16      0.89 o
   3   8  14        6.51        8.10      1.37 o
   4   8  14        6.04        3.42      1.80 o
  -4   9  14        0.01       -1.68      1.80 o
  -3   9  14        0.12       -0.38      3.13 o
  -2   9  14        0.25       -1.01      1.21 o
  -1   9  14        7.46        9.46      1.97 o
   0   9  14        2.53        2.76      1.82 o
   1   9  14        0.78        0.86      0.84 o
   2   9  14        2.86        1.43      0.93 o
   3   9  14        0.87       -1.10      1.62 o
  -3  10  14        0.00       -0.66      1.80 o
  -2  10  14        0.64        0.99      2.31 o
  -1  10  14        0.00        0.19      1.50 o
   0  10  14        0.02       -1.57      1.57 o
   1  10  14        0.07        2.13      1.62 o
   2  10  14        1.54        0.30      1.04 o
   3  10  14        0.92        1.98      1.65 o
  -2  11  14        0.00       -2.47      2.47 o
  -1  11  14        0.73        0.33      2.47 o
   0  11  14        0.81       -2.14      2.14 o
   1  11  14        1.80        0.82      2.47 o
   2  11  14        0.92        1.09      1.90 o
  -6   1  15        3.47        4.73      2.62 o
  -5   1  15        0.88       -1.85      1.85 o
  -4   1  15        2.19        1.24      1.63 o
  -3   1  15       20.60       15.02      1.31 o
  -2   1  15       17.78       17.09      0.84 o
  -1   1  15        0.10        0.37      0.42 o
   0   1  15        0.34        1.12      0.55 o
   1   1  15       24.25       20.13      1.27 o
   2   1  15        2.05        1.83      0.65 o
   3   1  15        9.65        9.27      0.81 o
   4   1  15        1.37        1.15      0.64 o
   5   1  15        3.83        6.03      0.98 o
  -5   2  15        0.60       -1.59      1.85 o
  -4   2  15        7.52        7.64      2.06 o
  -3   2  15       60.98       54.19      2.26 o
  -2   2  15        1.66        0.10      0.65 o
  -1   2  15       35.62       38.93      1.19 o
   0   2  15       14.79       14.53      0.82 o
   1   2  15       29.84       24.17      1.54 o
   2   2  15        4.06        3.69      0.57 o
   3   2  15        3.27        3.93      0.68 o
   4   2  15        1.72        1.17      0.67 o
   5   2  15        5.59        8.34      1.37 o
  -5   3  15        0.04       -1.58      1.98 o
  -4   3  15        1.44       -1.69      2.72 o
  -3   3  15       36.42       32.74      1.56 o
  -2   3  15        1.65        0.98      0.81 o
  -1   3  15      162.46      160.34      2.42 o
   0   3  15      187.90      184.30      2.49 o
   1   3  15        6.46        6.91      0.67 o
   2   3  15        0.13       -0.41      0.41 o
   3   3  15        0.43        0.05      0.53 o
   4   3  15        5.46        4.57      0.92 o
   5   3  15        0.04       -0.38      1.17 o
  -5   4  15        0.70       -1.32      2.97 o
  -4   4  15        1.93        1.79      1.58 o
  -3   4  15        0.11        0.02      0.82 o
  -2   4  15        0.84       -0.11      0.84 o
  -1   4  15       77.51       79.54      1.63 o
   0   4  15       54.68       54.17      1.37 o
   1   4  15        8.53        8.97      0.79 o
   2   4  15        0.97        0.37      0.52 o
   3   4  15        0.63       -0.43      0.63 o
   4   4  15        0.08       -0.73      0.73 o
   5   4  15        0.13       -0.21      2.30 o
  -5   5  15        0.29       -0.66      3.46 o
  -4   5  15        1.57        0.13      1.21 o
  -3   5  15        0.77       -0.34      0.84 o
  -2   5  15        0.99        1.73      1.29 o
  -1   5  15      101.26      109.12      2.14 o
   0   5  15        2.68        2.59      0.61 o
   1   5  15        1.32        1.21      0.54 o
   2   5  15        0.43       -0.52      0.52 o
   3   5  15        0.03       -0.73      0.73 o
   4   5  15        0.04       -0.09      0.90 o
   5   5  15        0.03        1.10      1.47 o
  -5   6  15        0.50       -1.32      3.46 o
  -4   6  15        5.40        4.59      3.13 o
  -3   6  15        8.40       10.60      1.28 o
  -2   6  15       42.12       46.99      2.22 o
  -1   6  15        3.67        2.84      0.87 o
   0   6  15       36.48       29.67      1.33 o
   1   6  15        1.92        0.67      0.63 o
   2   6  15        1.20        0.10      1.00 o
   3   6  15        0.36       -0.14      0.89 o
   4   6  15        0.72        2.05      1.92 o
  -4   7  15        3.87        2.68      4.12 o
  -3   7  15        1.06        0.09      1.34 o
  -2   7  15        1.97        1.11      0.90 o
  -1   7  15        2.00        2.31      1.31 o
   0   7  15        4.54        4.78      0.86 o
   1   7  15        8.92        6.20      1.04 o
   2   7  15        5.21        5.52      1.26 o
   3   7  15        0.21        0.56      0.91 o
   4   7  15        0.98        0.64      1.17 o
  -4   8  15        2.53        2.31      3.46 o
  -3   8  15        1.52       -1.27      1.27 o
  -2   8  15        0.26       -0.16      2.02 o
  -1   8  15        0.84       -0.20      0.90 o
   0   8  15        1.60        1.64      0.88 o
   1   8  15        0.43        0.72      0.93 o
   2   8  15        8.87        8.51      1.29 o
   3   8  15        6.79        6.73      1.47 o
   4   8  15        0.10       -0.83      1.55 o
  -4   9  15        0.48       -3.13      3.13 o
  -3   9  15        0.00        0.34      1.86 o
  -2   9  15        1.76       -1.86      1.86 o
  -1   9  15        1.13       -0.10      1.38 o
   0   9  15        0.01       -0.85      0.85 o
   1   9  15        0.09        0.35      0.83 o
   2   9  15        1.39        2.21      1.03 o
   3   9  15        0.26       -1.42      1.42 o
  -3  10  15        0.02       -1.82      1.82 o
  -2  10  15        0.79       -1.98      2.14 o
  -1  10  15        0.01       -2.14      2.14 o
   0  10  15        0.43        2.14      2.31 o
   1  10  15        0.33       -1.06      1.06 o
   2  10  15        0.79       -1.26      2.06 o
   3  10  15        0.10       -1.10      1.44 o
  -2  11  15        0.02       -2.64      2.64 o
  -1  11  15        0.96       -1.32      2.31 o
   0  11  15        0.16       -2.14      2.14 o
   1  11  15        0.04       -2.14      2.80 o
   2  11  15        0.78        2.47      1.98 o
  -5   0  16        9.59       16.65      3.79 o
  -4   0  16        0.12       -2.14      2.14 o
  -3   0  16        5.57        5.11      2.31 o
  -2   0  16        3.84        4.51      0.86 o
  -1   0  16       25.15       26.85      1.74 o
   0   0  16        0.69        0.40      0.63 o
   1   0  16        0.58       -0.09      0.60 o
   2   0  16        3.82        2.57      0.80 o
   3   0  16        0.09       -0.63      0.71 o
   4   0  16        9.36       10.91      1.34 o
   5   0  16        1.47       -0.18      1.31 o
  -5   1  16        1.96       -1.76      3.05 o
  -4   1  16        4.19        3.61      1.80 o
  -3   1  16        0.53       -0.58      1.28 o
  -2   1  16        2.96        2.92      0.58 o
  -1   1  16        0.00       -0.26      0.46 o
   0   1  16       25.95       25.67      1.09 o
   1   1  16        1.25        1.72      0.54 o
   2   1  16        8.63        9.34      0.91 o
   3   1  16        0.39       -0.39      0.51 o
   4   1  16        2.63        2.84      0.71 o
   5   1  16        4.26        6.37      1.21 o
  -5   2  16        3.64        6.36      2.30 o
  -4   2  16        0.11       -1.23      1.73 o
  -3   2  16        0.00       -0.77      0.77 o
  -2   2  16        4.33        4.61      0.71 o
  -1   2  16       28.74       27.05      1.08 o
   0   2  16        7.26        7.61      0.77 o
   1   2  16       21.21       21.04      1.12 o
   2   2  16        2.94        2.44      0.53 o
   3   2  16        3.47        3.11      0.66 o
   4   2  16        0.10       -0.60      0.60 o
   5   2  16        1.76        2.89      1.40 o
  -5   3  16        0.05       -0.79      1.90 o
  -4   3  16        1.21       -1.34      1.34 o
  -3   3  16        3.11        3.03      1.09 o
  -2   3  16       20.80       21.60      1.69 o
  -1   3  16      318.51      312.16      3.72 o
   0   3  16       40.54       41.55      1.32 o
   1   3  16       26.70       23.39      1.03 o
   2   3  16       13.83       13.86      0.88 o
   3   3  16        0.84        0.62      0.53 o
   4   3  16        0.14       -0.20      0.77 o
   5   3  16        0.00       -0.95      1.08 o
  -5   4  16        1.15       -2.97      2.97 o
  -4   4  16        2.59        3.88      1.62 o
  -3   4  16        0.81       -0.88      0.88 o
  -2   4  16       29.40       34.19      3.48 o
  -1   4  16       54.57       54.61      1.44 o
   0   4  16       26.31       27.71      1.10 o
   1   4  16       44.47       47.13      1.44 o
   2   4  16        2.25        2.71      0.65 o
   3   4  16        0.13        0.13      0.79 o
   4   4  16        0.19       -0.45      0.87 o
   5   4  16        0.02        1.18      1.46 o
  -5   5  16        0.42       -0.33      3.46 o
  -4   5  16        0.56        0.91      1.49 o
  -3   5  16        1.53        0.12      0.87 o
  -2   5  16        3.84        3.25      0.95 o
  -1   5  16       38.51       39.47      1.37 o
   0   5  16      168.00      164.05      2.63 o
   1   5  16        0.04       -0.13      0.60 o
   2   5  16        1.03        1.26      0.60 o
   3   5  16        0.00        0.92      1.12 o
   4   5  16        0.49       -0.83      1.08 o
  -5   6  16        0.14        0.49      3.30 o
  -4   6  16        1.44        4.53      2.47 o
  -3   6  16        7.02        8.73      1.24 o
  -2   6  16       12.12       13.19      1.26 o
  -1   6  16       10.08       12.42      1.83 o
   0   6  16       28.13       27.48      1.34 o
   1   6  16        0.90        0.45      0.66 o
   2   6  16        0.85        1.37      0.89 o
   3   6  16        2.33        1.46      1.14 o
   4   6  16        0.04       -0.88      1.21 o
  -4   7  16        0.98       -1.36      2.14 o
  -3   7  16        4.03        7.86      2.16 o
  -2   7  16       17.60       16.61      1.71 o
  -1   7  16        4.20        3.01      0.97 o
   0   7  16        7.77        6.48      0.91 o
   1   7  16        3.27        0.94      0.87 o
   2   7  16        0.13       -0.22      0.80 o
   3   7  16        0.98        0.60      0.94 o
   4   7  16        0.01       -1.29      1.29 o
  -4   8  16        0.47       -3.30      3.30 o
  -3   8  16        0.97       -0.32      1.34 o
  -2   8  16        7.44       12.23      1.95 o
  -1   8  16        0.35       -0.81      0.81 o
   0   8  16        0.93       -0.05      0.89 o
   1   8  16        0.63       -0.19      0.85 o
   2   8  16        0.11       -0.76      0.88 o
   3   8  16        0.01       -0.61      1.42 o
  -3   9  16        1.17        1.34      1.86 o
  -2   9  16        0.62       -2.93      3.38 o
  -1   9  16        1.50        2.20      1.62 o
   0   9  16        0.10        1.04      1.00 o
   1   9  16        0.75        1.35      0.93 o
   2   9  16        1.42        0.78      1.17 o
   3   9  16        0.38       -0.34      1.90 o
  -3  10  16        1.68        2.08      2.30 o
  -2  10  16        1.83        3.46      2.64 o
  -1  10  16        1.71       -0.49      2.31 o
   0  10  16        0.28       -2.31      2.31 o
   1  10  16        1.10        0.49      1.20 o
   2  10  16        0.11       -1.19      1.19 o
  -1  11  16        0.03       -1.48      2.64 o
   0  11  16        0.73       -0.66      2.80 o
  -5   1  17        0.69       -0.71      1.80 o
  -4   1  17        0.04       -1.73      1.73 o
  -3   1  17       25.21       18.36      2.09 o
  -2   1  17        6.76        6.86      0.90 o
  -1   1  17        7.57        7.33      0.72 o
   0   1  17        0.97        1.22      0.52 o
   1   1  17        0.84        0.20      0.45 o
   2   1  17        1.53        0.50      0.53 o
   3   1  17        1.43        1.55      0.60 o
   4   1  17       12.48       11.87      0.99 o
   5   1  17        0.59        1.10      1.62 o
  -5   2  17        3.80        1.39      2.04 o
  -4   2  17        0.07       -1.45      1.57 o
  -3   2  17        0.17       -0.63      0.87 o
  -2   2  17       87.53       80.50      2.22 o
  -1   2  17        9.25        7.60      0.81 o
   0   2  17       15.70       14.52      0.89 o
   1   2  17       12.80       14.98      1.14 o
   2   2  17        0.00       -0.10      0.49 o
   3   2  17        9.88        9.15      0.88 o
   4   2  17        2.01        3.14      0.80 o
   5   2  17        0.78        0.75      2.66 o
  -5   3  17        0.69       -0.94      1.90 o
  -4   3  17        0.05       -1.43      1.43 o
  -3   3  17        0.23       -0.88      0.88 o
  -2   3  17       35.59       34.74      1.64 o
  -1   3  17       83.63       84.33      1.84 o
   0   3  17       64.07       71.86      1.76 o
   1   3  17        2.48        1.39      0.80 o
   2   3  17        1.37        2.36      0.58 o
   3   3  17        2.69        2.95      0.68 o
   4   3  17        0.80        0.70      0.99 o
   5   3  17        0.30       -0.46      1.29 o
  -5   4  17        0.01       -2.80      2.80 o
  -4   4  17        0.00       -1.37      1.37 o
  -3   4  17        0.48       -0.12      0.96 o
  -2   4  17        5.99        5.61      1.05 o
  -1   4  17       59.68       67.50      1.56 o
   0   4  17      149.84      155.60      2.43 o
   1   4  17        6.57        7.06      0.74 o
   2   4  17        2.50        2.41      0.71 o
   3   4  17        0.27        0.19      0.77 o
   4   4  17        1.26        1.59      1.05 o
  -5   5  17        0.89       -3.13      3.13 o
  -4   5  17        1.09        1.41      1.58 o
  -3   5  17        2.19        0.78      0.96 o
  -2   5  17        2.52        1.58      0.85 o
  -1   5  17       87.45       92.70      2.29 o
   0   5  17        0.27        0.35      0.55 o
   1   5  17        0.35       -0.03      0.59 o
   2   5  17        4.96        5.25      0.93 o
   3   5  17        0.97        1.15      0.93 o
   4   5  17        0.06        0.92      1.20 o
  -4   6  17        0.73       -0.48      1.74 o
  -3   6  17        0.40        0.37      0.97 o
  -2   6  17        2.06        1.87      1.04 o
  -1   6  17       53.15       62.50      2.19 o
   0   6  17        5.63        6.24      0.89 o
   1   6  17        0.00       -0.63      0.63 o
   2   6  17        6.53        6.82      1.24 o
   3   6  17        0.40       -0.38      0.94 o
   4   6  17        0.01       -1.05      1.21 o
  -4   7  17        0.47       -2.80      2.80 o
  -3   7  17        0.37       -1.27      1.27 o
  -2   7  17       15.86       15.82      1.46 o
  -1   7  17       40.75       46.16      1.94 o
   0   7  17        0.37        0.38      0.70 o
   1   7  17        0.11        1.09      0.87 o
   2   7  17        2.27        0.65      0.99 o
   3   7  17        0.04       -0.54      1.00 o
   4   7  17        0.05       -1.85      2.47 o
  -4   8  17        1.31       -3.30      3.30 o
  -3   8  17        0.04       -1.06      2.64 o
  -2   8  17       12.45       10.47      1.92 o
  -1   8  17       11.25       10.42      1.26 o
   0   8  17        0.00       -0.65      0.93 o
   1   8  17        0.27        0.13      0.91 o
   2   8  17        0.47       -0.02      0.93 o
   3   8  17        0.11       -0.10      1.31 o
  -3   9  17        0.02       -1.80      1.98 o
  -2   9  17        2.86        0.56      1.98 o
  -1   9  17        0.92       -2.31      2.31 o
   0   9  17        5.18        6.46      1.70 o
   1   9  17        0.03        0.04      1.08 o
   2   9  17        0.06        0.96      1.42 o
   3   9  17        0.00       -1.65      1.65 o
  -2  10  17        0.89        1.65      2.80 o
  -1  10  17        1.53       -2.14      2.64 o
   0  10  17        0.29       -2.31      2.31 o
   1  10  17        0.37        0.05      1.33 o
   2  10  17        0.10       -0.33      1.65 o
  -5   0  18        1.66       -1.15      2.80 o
  -4   0  18        0.52        4.29      2.64 o
  -3   0  18       41.52       30.01      3.46 o
  -2   0  18      156.31      139.07      3.34 o
  -1   0  18        9.44        6.89      1.04 o
   0   0  18       40.13       43.13      1.87 o
   1   0  18        4.84        5.97      1.04 o
   2   0  18        0.10       -0.06      1.06 o
   3   0  18        2.35        1.00      0.90 o
   4   0  18        5.09        6.00      1.59 o
   5   0  18        0.13       -0.98      1.42 o
  -5   1  18        0.92        0.98      1.97 o
  -4   1  18        4.78        3.63      1.92 o
  -3   1  18        2.93        0.99      1.98 o
  -2   1  18       14.13       12.46      1.00 o
  -1   1  18        0.27       -0.50      0.50 o
   0   1  18        1.83        2.13      0.57 o
   1   1  18        9.58        9.53      0.84 o
   2   1  18       10.70       10.91      0.89 o
   3   1  18        0.01       -0.54      0.54 o
   4   1  18        0.13       -0.58      0.70 o
   5   1  18        1.86        1.87      1.57 o
  -5   2  18        0.37       -1.49      2.39 o
  -4   2  18        0.84        2.47      4.53 o
  -3   2  18        1.29        0.27      1.43 o
  -2   2  18       20.32       18.15      1.52 o
  -1   2  18        2.23        2.38      0.65 o
   0   2  18       23.00       25.54      1.14 o
   1   2  18        8.17        7.88      0.80 o
   2   2  18        0.30       -0.02      0.49 o
   3   2  18        2.04        2.61      0.67 o
   4   2  18        0.49        1.00      0.88 o
   5   2  18        0.00        0.69      1.57 o
  -5   3  18        1.14       -0.41      2.02 o
  -4   3  18        0.90        2.42      1.74 o
  -3   3  18        0.07       -1.29      1.29 o
  -2   3  18       15.09       13.99      1.21 o
  -1   3  18       23.25       22.03      1.07 o
   0   3  18        3.01        2.86      0.70 o
   1   3  18        0.01        1.20      0.56 o
   2   3  18        0.31       -0.17      0.52 o
   3   3  18        1.76        2.55      0.69 o
   4   3  18        0.65       -0.39      1.13 o
  -5   4  18        0.36       -2.97      2.97 o
  -4   4  18        0.20       -0.84      1.46 o
  -3   4  18        0.02       -1.17      1.17 o
  -2   4  18        0.15       -0.09      0.83 o
  -1   4  18        7.20        8.83      0.79 o
   0   4  18       30.50       32.94      1.21 o
   1   4  18        0.07        0.26      0.57 o
   2   4  18        0.23       -0.28      0.52 o
   3   4  18        0.17        0.78      0.74 o
   4   4  18        0.05       -1.35      1.35 o
  -4   5  18        0.60       -0.43      1.49 o
  -3   5  18        0.00       -0.95      0.95 o
  -2   5  18        3.50        2.81      0.92 o
  -1   5  18        1.22        0.15      0.72 o
   0   5  18        0.81        1.06      0.59 o
   1   5  18       29.12       30.16      1.25 o
   2   5  18       13.38       12.90      1.15 o
   3   5  18        1.43        0.57      0.88 o
   4   5  18        0.02        0.33      1.22 o
  -4   6  18        1.20       -2.80      2.80 o
  -3   6  18        0.48       -0.98      1.00 o
  -2   6  18        8.27        7.03      1.17 o
  -1   6  18        5.27        7.00      1.12 o
   0   6  18        1.09       -0.23      0.68 o
   1   6  18        6.04        6.72      0.97 o
   2   6  18        1.72        1.21      1.12 o
   3   6  18        1.34       -0.38      1.29 o
   4   6  18        0.04       -0.84      1.98 o
  -4   7  18        6.18        8.08      3.79 o
  -3   7  18        0.91        0.03      1.35 o
  -2   7  18        3.75        3.85      1.11 o
  -1   7  18       20.05       23.05      1.59 o
   0   7  18        6.20        6.57      1.06 o
   1   7  18        0.00       -0.80      0.80 o
   2   7  18        0.43       -0.54      1.12 o
   3   7  18        0.31        1.00      1.52 o
  -3   8  18        0.52        1.24      1.94 o
  -2   8  18        4.71        2.00      1.41 o
  -1   8  18       17.73       19.54      1.59 o
   0   8  18        0.25        0.16      1.01 o
   1   8  18        0.07       -0.06      1.09 o
   2   8  18        0.09        0.66      1.25 o
   3   8  18        0.02        0.12      1.34 o
  -3   9  18        2.33       -0.19      2.06 o
  -2   9  18        0.91       -1.65      1.87 o
  -1   9  18        0.23        3.30      2.64 o
   0   9  18        1.09        0.16      1.27 o
   1   9  18        0.00        0.62      1.19 o
   2   9  18        0.40        4.40      3.38 o
  -2  10  18        0.42       -0.66      2.97 o
  -1  10  18        0.18        2.97      2.80 o
   0  10  18        0.28       -2.47      2.64 o
   1  10  18        0.23       -0.49      1.65 o
  -5   1  19        0.03        0.15      1.92 o
  -4   1  19        3.35        3.77      1.80 o
  -3   1  19        0.47        0.29      1.34 o
  -2   1  19        6.89        6.19      0.99 o
  -1   1  19        3.58        4.50      0.69 o
   0   1  19       63.35       69.88      1.76 o
   1   1  19        6.74        6.42      0.78 o
   2   1  19        0.05       -0.39      0.53 o
   3   1  19        0.02        0.35      0.57 o
   4   1  19        0.00        1.23      0.93 o
  -5   2  19        0.02       -1.94      1.94 o
  -4   2  19        2.57        2.23      1.75 o
  -3   2  19        1.82       -1.22      1.22 o
  -2   2  19        2.65        1.37      0.88 o
  -1   2  19        1.36        2.14      0.64 o
   0   2  19       96.19       97.30      2.09 o
   1   2  19        5.46        4.87      0.75 o
   2   2  19        0.11        0.45      0.55 o
   3   2  19        0.11        0.28      0.65 o
   4   2  19        0.18        0.17      0.88 o
  -5   3  19        7.61        9.37      3.55 o
  -4   3  19        0.13        0.19      1.62 o
  -3   3  19        1.53       -0.83      0.98 o
  -2   3  19        0.32        0.27      0.79 o
  -1   3  19        9.72        9.02      0.87 o
   0   3  19       27.40       29.84      1.27 o
   1   3  19       31.22       31.18      1.25 o
   2   3  19        1.83        2.54      0.79 o
   3   3  19        0.99        1.38      0.70 o
   4   3  19        0.23       -1.06      1.06 o
  -4   4  19        1.72        0.71      2.89 o
  -3   4  19        1.81        1.26      1.05 o
  -2   4  19        0.48       -0.15      0.88 o
  -1   4  19        1.73        1.50      0.76 o
   0   4  19        4.73        4.84      0.74 o
   1   4  19       30.51       30.17      1.25 o
   2   4  19        5.16        5.20      0.90 o
   3   4  19        2.12        1.12      0.83 o
   4   4  19        0.52        0.52      1.44 o
  -4   5  19        0.61       -1.58      1.65 o
  -3   5  19        0.05       -1.00      1.00 o
  -2   5  19        0.22        0.05      0.86 o
  -1   5  19        4.03        5.21      1.21 o
   0   5  19        1.08        0.97      0.63 o
   1   5  19        1.44        0.31      0.88 o
   2   5  19        1.23        1.27      0.74 o
   3   5  19        0.10       -0.47      1.07 o
   4   5  19        0.13       -0.05      1.47 o
  -4   6  19        0.05        0.00      3.13 o
  -3   6  19        0.28       -1.04      1.13 o
  -2   6  19        0.01       -0.84      0.84 o
  -1   6  19        4.30        2.73      1.12 o
   0   6  19        0.30       -0.04      0.73 o
   1   6  19        4.63        3.98      1.07 o
   2   6  19        2.22        2.09      1.32 o
   3   6  19        0.37       -0.27      1.21 o
  -3   7  19        0.99       -1.09      1.98 o
  -2   7  19        0.64        1.77      1.18 o
  -1   7  19        0.02        0.08      0.88 o
   0   7  19        0.90        1.73      0.91 o
   1   7  19        2.78        3.32      1.09 o
   2   7  19        0.46        0.75      1.10 o
   3   7  19        0.11       -0.81      1.98 o
  -3   8  19        4.65        3.55      3.05 o
  -2   8  19        6.37        5.13      5.03 o
  -1   8  19        0.12        0.40      1.08 o
   0   8  19        4.33        6.56      1.65 o
   1   8  19        0.40        1.01      1.25 o
   2   8  19        0.09       -0.56      2.23 o
   3   8  19        0.57       -0.99      1.65 o
  -2   9  19        0.00       -0.82      1.87 o
  -1   9  19        5.17        5.11      3.30 o
   0   9  19        0.00        0.96      1.48 o
   1   9  19        0.49       -0.86      1.40 o
   2   9  19        0.20        0.82      1.65 o
   1  10  19        0.16       -1.32      1.48 o
  -5   0  20        0.26       -2.47      2.47 o
  -4   0  20        0.49       -2.31      2.31 o
  -3   0  20        1.19        3.96      2.31 o
  -2   0  20        4.08        0.00      1.65 o
  -1   0  20       51.74       47.03      2.08 o
   0   0  20        9.98       10.34      1.25 o
   1   0  20        0.32       -0.15      0.76 o
   2   0  20        4.89        7.35      1.24 o
   3   0  20        0.01        0.08      0.86 o
   4   0  20        0.11       -0.49      1.19 o
  -5   1  20        0.65       -1.92      1.92 o
  -4   1  20        0.00       -0.97      1.57 o
  -3   1  20        1.39        0.60      1.34 o
  -2   1  20        3.07        3.84      1.07 o
  -1   1  20       21.08       22.25      1.13 o
   0   1  20       53.35       60.63      1.73 o
   1   1  20       21.29       25.96      1.24 o
   2   1  20        0.24       -0.16      0.59 o
   3   1  20        0.21        0.46      0.59 o
   4   1  20        0.09        0.21      0.94 o
  -4   2  20        1.31        2.25      1.78 o
  -3   2  20        1.55        0.24      1.34 o
  -2   2  20        4.09        3.33      1.01 o
  -1   2  20        0.00        0.62      0.57 o
   0   2  20       34.52       37.99      1.41 o
   1   2  20       41.09       46.43      1.60 o
   2   2  20        0.28       -0.24      0.56 o
   3   2  20        1.16        0.60      0.67 o
   4   2  20        0.13       -0.14      1.83 o
  -4   3  20        3.44        2.57      1.80 o
  -3   3  20        2.53        2.30      1.43 o
  -2   3  20        1.57        0.93      0.86 o
  -1   3  20        2.03        1.69      0.65 o
   0   3  20        0.03       -0.52      0.52 o
   1   3  20       19.35       19.35      1.24 o
   2   3  20        0.97        1.63      0.64 o
   3   3  20        0.26       -0.56      1.40 o
   4   3  20        0.91        0.23      1.31 o
  -4   4  20        3.87        6.16      2.31 o
  -3   4  20        3.46        4.40      1.31 o
  -2   4  20        0.98        0.52      0.90 o
  -1   4  20        1.39        1.07      0.86 o
   0   4  20        1.20        0.88      0.63 o
   1   4  20        5.71        7.15      0.85 o
   2   4  20        0.41        0.43      0.76 o
   3   4  20        2.10        1.19      1.24 o
   4   4  20        0.43        1.65      1.81 o
  -4   5  20        0.13        0.19      1.77 o
  -3   5  20        0.39       -0.06      1.10 o
  -2   5  20        0.14       -0.27      0.88 o
  -1   5  20        0.01       -0.79      0.79 o
   0   5  20        1.72        3.75      0.74 o
   1   5  20        2.79        2.51      0.73 o
   2   5  20        2.65        1.82      0.89 o
   3   5  20        0.21       -0.16      1.40 o
  -4   6  20        0.01       -2.64      2.64 o
  -3   6  20        0.00       -1.25      1.25 o
  -2   6  20        0.00       -0.77      0.77 o
  -1   6  20        0.04        0.11      0.86 o
   0   6  20        4.50        6.55      1.01 o
   1   6  20        3.70        3.98      0.98 o
   2   6  20        1.27        0.69      1.02 o
   3   6  20        0.98        0.57      1.38 o
  -3   7  20        0.03       -2.64      2.64 o
  -2   7  20        1.56       -0.07      2.08 o
  -1   7  20        0.21       -0.91      0.91 o
   0   7  20       21.98       29.00      1.82 o
   1   7  20        3.34        5.27      2.60 o
   2   7  20        0.06       -0.88      1.18 o
   3   7  20        0.19       -1.48      1.48 o
  -3   8  20        0.00       -1.65      3.13 o
  -2   8  20        0.27        0.78      1.85 o
  -1   8  20        8.00        8.34      1.53 o
   0   8  20        6.94        7.95      1.82 o
   1   8  20        0.17        0.63      1.27 o
   2   8  20        0.00       -0.82      1.65 o
  -2   9  20        0.42       -0.33      2.64 o
  -1   9  20        0.65       -2.31      2.47 o
   0   9  20        1.35        1.16      3.38 o
   1   9  20        0.02       -1.48      1.48 o
  -4   1  21        0.01        0.15      1.55 o
  -3   1  21        1.03        0.26      1.34 o
  -2   1  21        2.47        3.08      1.14 o
  -1   1  21       63.68       67.01      1.82 o
   0   1  21        2.85        2.24      0.75 o
   1   1  21        2.46        3.69      0.79 o
   2   1  21        1.76        1.51      0.69 o
   3   1  21        0.11       -0.56      0.79 o
   4   1  21        0.09       -1.05      1.05 o
  -4   2  21        1.79        1.44      3.05 o
  -3   2  21        0.13       -0.82      1.28 o
  -2   2  21        7.92        4.62      1.17 o
  -1   2  21        5.09        6.46      0.85 o
   0   2  21        9.16       10.72      0.99 o
   1   2  21        1.31        1.69      0.69 o
   2   2  21        0.14       -0.42      0.59 o
   3   2  21        0.76        1.05      1.05 o
   4   2  21        0.01        0.00      1.65 o
  -4   3  21        0.06       -1.58      1.58 o
  -3   3  21        0.02       -1.19      1.37 o
  -2   3  21        2.49        0.08      0.87 o
  -1   3  21        1.26        1.21      0.99 o
   0   3  21        3.53        2.66      0.66 o
   1   3  21        0.44        0.55      0.63 o
   2   3  21        0.22        1.33      0.65 o
   3   3  21        0.11        0.04      0.90 o
   4   3  21        0.25        0.99      1.65 o
  -4   4  21        0.05       -0.37      1.66 o
  -3   4  21        0.06       -1.34      1.34 o
  -2   4  21        0.02       -0.59      0.83 o
  -1   4  21        3.51        2.92      0.91 o
   0   4  21        0.01        0.05      0.58 o
   1   4  21        0.00       -0.06      0.72 o
   2   4  21        0.72        2.00      0.72 o
   3   4  21        1.62        1.52      1.25 o
  -4   5  21        0.04       -0.64      1.82 o
  -3   5  21        1.56        0.19      1.23 o
  -2   5  21        0.85        0.93      0.92 o
  -1   5  21        0.33        1.31      0.89 o
   0   5  21        0.63        0.36      0.75 o
   1   5  21        0.01       -0.61      0.61 o
   2   5  21        0.37        0.25      0.90 o
   3   5  21        0.32        0.29      1.13 o
  -3   6  21        3.99        6.80      4.78 o
  -2   6  21        0.03       -0.18      0.94 o
  -1   6  21        0.18       -0.85      0.85 o
   0   6  21        0.02        0.12      0.80 o
   1   6  21        4.89        6.39      1.34 o
   2   6  21        0.06       -1.20      1.20 o
   3   6  21        0.00       -1.32      1.32 o
  -3   7  21        1.65       -2.64      2.64 o
  -2   7  21        0.08        0.16      1.83 o
  -1   7  21        0.54       -0.38      1.08 o
   0   7  21        4.07        5.93      1.49 o
   1   7  21        0.42        0.49      1.17 o
   2   7  21        0.37       -0.85      1.26 o
  -2   8  21        0.01       -1.69      1.69 o
  -1   8  21        0.43       -0.94      1.42 o
   0   8  21        1.77        2.85      3.63 o
   1   8  21        0.14       -0.47      2.14 o
   2   8  21        0.69        1.48      1.81 o
   0   9  21        7.52       12.04      2.64 o
  -4   0  22        0.03       -1.98      2.47 o
  -3   0  22        1.46       -0.49      1.65 o
  -2   0  22        3.08        0.99      1.81 o
  -1   0  22       12.93       14.63      1.45 o
   0   0  22        0.35       -0.07      0.94 o
   1   0  22       74.56       84.72      3.06 o
   2   0  22        0.24        2.38      1.13 o
   3   0  22        0.02       -1.50      2.23 o
  -4   1  22        0.73        0.33      1.75 o
  -3   1  22        3.80        3.41      1.69 o
  -2   1  22        0.69        1.32      1.28 o
  -1   1  22        0.16       -0.14      0.61 o
   0   1  22       11.06       10.11      0.99 o
   1   1  22        2.11        2.93      0.81 o
   2   1  22        4.09        4.23      0.84 o
   3   1  22        0.27        0.54      0.88 o
  -4   2  22        0.44       -0.48      1.74 o
  -3   2  22        0.03       -0.61      1.45 o
  -2   2  22        2.47        2.45      1.00 o
  -1   2  22        4.62        5.96      1.34 o
   0   2  22        0.90        0.48      0.68 o
   1   2  22        3.76        2.73      0.72 o
   2   2  22        1.18        1.86      0.73 o
   3   2  22        0.02        0.67      1.15 o
  -4   3  22        0.26       -0.82      1.75 o
  -3   3  22        0.77       -0.17      1.57 o
  -2   3  22        0.83        1.39      1.02 o
  -1   3  22        0.43       -0.80      0.80 o
   0   3  22        0.43        1.78      0.67 o
   1   3  22        2.01        2.73      0.76 o
   2   3  22        6.31        7.86      1.05 o
   3   3  22        1.06        0.06      1.22 o
  -3   4  22        0.09       -0.47      1.46 o
  -2   4  22        0.10       -0.84      0.84 o
  -1   4  22        0.09       -0.76      0.76 o
   0   4  22        0.19        0.52      0.65 o
   1   4  22        0.62        0.95      0.70 o
   2   4  22        0.44        1.14      0.95 o
   3   4  22        0.03        1.92      1.57 o
  -3   5  22        5.79        4.88      2.06 o
  -2   5  22        2.21        0.58      1.01 o
  -1   5  22        0.43        0.92      0.90 o
   0   5  22        0.47       -0.34      0.80 o
   1   5  22        0.02       -0.73      0.73 o
   2   5  22        0.09       -1.07      1.07 o
   3   5  22        0.01       -1.48      1.48 o
  -3   6  22        1.25       -0.05      2.72 o
  -2   6  22        1.33        2.07      1.30 o
  -1   6  22        0.17       -0.69      1.06 o
   0   6  22        0.04       -0.21      0.95 o
   1   6  22        0.67        2.12      1.21 o
   2   6  22        0.09        0.43      1.58 o
  -2   7  22        0.72       -0.22      1.28 o
  -1   7  22        0.03        0.13      1.27 o
   0   7  22        0.50       -1.71      2.14 o
   1   7  22        0.35       -0.20      1.18 o
   2   7  22        0.41       -0.16      1.48 o
  -1   8  22        0.03       -1.40      1.40 o
   0   8  22        0.24       -0.82      1.65 o
   1   8  22        0.41        1.04      1.67 o
  -4   1  23        0.46        0.86      1.80 o
  -3   1  23        0.13       -1.27      1.27 o
  -2   1  23        0.06        0.32      1.34 o
  -1   1  23        0.00       -0.59      0.59 o
   0   1  23        1.65        2.05      0.73 o
   1   1  23       24.07       30.32      1.49 o
   2   1  23       11.02       14.58      1.51 o
   3   1  23        0.13       -0.05      1.07 o
  -3   2  23        0.01       -0.51      1.50 o
  -2   2  23        0.31        0.80      1.31 o
  -1   2  23        0.15       -0.37      0.82 o
   0   2  23        3.21        2.91      0.80 o
   1   2  23        0.12       -0.68      0.70 o
   2   2  23        7.81        7.97      1.30 o
   3   2  23        0.28       -0.31      0.89 o
  -3   3  23        0.94        0.58      1.52 o
  -2   3  23        1.48        1.02      1.06 o
  -1   3  23        1.05       -0.06      0.87 o
   0   3  23        0.08       -0.24      0.66 o
   1   3  23        0.15        0.18      0.68 o
   2   3  23        0.44        1.09      0.98 o
   3   3  23        0.20       -0.16      1.65 o
  -3   4  23        1.42       -1.00      2.14 o
  -2   4  23        1.40        0.11      1.06 o
  -1   4  23        0.74       -0.08      0.95 o
   0   4  23        0.20       -0.26      0.65 o
   1   4  23        0.00        0.26      0.84 o
   2   4  23        0.01       -0.29      0.96 o
   3   4  23        0.02       -0.49      1.48 o
  -3   5  23        0.74       -0.93      2.14 o
  -2   5  23        0.20       -0.42      1.18 o
  -1   5  23        0.00        0.35      1.11 o
   0   5  23        0.00       -0.33      1.09 o
   1   5  23        0.75        0.91      0.85 o
   2   5  23        0.00        0.23      2.42 o
  -2   6  23        0.45       -0.10      1.26 o
  -1   6  23        1.53        1.57      1.25 o
   0   6  23        0.12        0.23      1.73 o
   1   6  23        1.57        2.91      1.26 o
   2   6  23        0.16       -1.32      1.32 o
  -2   7  23        0.18       -1.13      1.24 o
  -1   7  23        0.86        0.22      1.29 o
   0   7  23        2.34        4.05      1.98 o
   1   7  23        0.53        2.26      1.57 o
  -3   0  24        1.46        2.14      2.31 o
  -2   0  24        0.00       -1.81      1.81 o
  -1   0  24        0.04       -0.25      0.99 o
   0   0  24        4.04        4.61      1.25 o
   1   0  24       10.88       14.12      1.74 o
   2   0  24        4.77        9.06      1.82 o
   3   0  24        0.30        0.00      1.48 o
  -3   1  24        0.01       -0.09      2.39 o
  -2   1  24        0.22        0.51      1.45 o
  -1   1  24        0.19       -0.77      0.86 o
   0   1  24       13.01       15.45      1.19 o
   1   1  24        2.66        2.73      0.86 o
   2   1  24        0.20        1.86      1.13 o
   3   1  24        0.04       -0.99      0.99 o
  -3   2  24        0.04       -1.50      1.50 o
  -2   2  24        2.12        1.60      1.50 o
  -1   2  24        0.93       -0.83      0.83 o
   0   2  24        5.18        4.79      0.89 o
   1   2  24        0.15        0.71      0.83 o
   2   2  24        0.10       -0.49      0.96 o
   3   2  24        0.00       -1.43      1.57 o
  -3   3  24        1.27        1.74      1.66 o
  -2   3  24        0.12       -0.96      0.96 o
  -1   3  24        2.63        3.74      1.05 o
   0   3  24        0.41       -0.12      0.71 o
   1   3  24        0.57       -0.02      0.78 o
   2   3  24        0.03        0.15      1.15 o
  -3   4  24        0.02       -0.19      1.69 o
  -2   4  24        3.08        2.13      1.25 o
  -1   4  24        1.33        0.42      1.00 o
   0   4  24        0.25       -0.59      0.91 o
   1   4  24        0.00        0.83      0.82 o
   2   4  24        0.23        0.02      1.44 o
  -2   5  24        0.21       -0.85      1.73 o
  -1   5  24        0.74        0.28      1.23 o
   0   5  24        0.20        0.29      1.16 o
   1   5  24        0.05        1.52      1.03 o
   2   5  24        0.07        1.81      1.65 o
  -2   6  24        0.68       -1.25      1.25 o
  -1   6  24        0.39       -1.62      1.62 o
   0   6  24        1.11        0.05      1.17 o
   1   6  24        0.08       -0.61      1.52 o
   0   7  24        0.84        1.32      1.81 o
  -3   1  25        0.08       -1.40      1.40 o
  -2   1  25        0.04       -1.22      1.22 o
  -1   1  25        0.16       -0.83      0.83 o
   0   1  25        1.49        2.19      0.82 o
   1   1  25        0.73       -0.34      0.93 o
   2   1  25        3.36        4.51      1.26 o
  -3   2  25        0.01       -0.91      1.62 o
  -2   2  25        1.81        0.37      2.23 o
  -1   2  25        0.02       -0.29      0.91 o
   0   2  25        1.40        1.70      0.87 o
   1   2  25        0.15        1.37      1.05 o
   2   2  25        0.77        0.85      1.19 o
  -2   3  25        0.53       -1.66      2.23 o
  -1   3  25        0.69        0.20      1.14 o
   0   3  25        2.38        1.72      1.40 o
   1   3  25        0.66        2.75      1.30 o
   2   3  25        0.00        1.76      1.34 o
  -2   4  25        3.01        3.00      1.70 o
  -1   4  25        0.07       -0.48      2.02 o
   0   4  25        0.29       -0.96      0.96 o
   1   4  25        0.01        0.22      0.98 o
  -1   5  25        1.39        0.19      1.20 o
   0   5  25        0.05       -1.08      1.19 o
   1   5  25        0.26        1.23      1.55 o
   0   6  25        0.07        0.99      1.65 o
  -2   0  26        0.66        3.46      2.14 o
  -1   0  26        0.19       -1.32      1.48 o
   0   0  26        0.01       -0.55      1.81 o
   1   0  26        0.99        1.83      1.55 o
   2   0  26        1.56        1.15      1.81 o
  -2   1  26        0.16       -1.27      1.27 o
  -1   1  26        0.32       -0.88      0.92 o
   0   1  26        0.36        0.27      0.88 o
   1   1  26        0.04        0.14      1.43 o
  -2   2  26        0.01       -1.34      1.34 o
  -1   2  26        0.01       -0.06      1.19 o
   0   2  26        0.02       -0.87      0.87 o
   1   2  26        0.54       -1.00      1.00 o
  -2   3  26        0.84       -0.36      1.50 o
  -1   3  26        0.88       -0.23      1.21 o
   0   3  26        0.03       -0.99      0.99 o
   1   3  26        0.29       -1.04      1.04 o
  -1   4  26        1.58        2.70      1.45 o
   0   4  26        0.28        0.08      1.17 o
   1   4  26        0.11        3.96      3.30 o
  -1   1  27        0.42       -1.04      1.22 o
   0   1  27        0.00       -0.43      1.00 o
   1   1  27        0.00        1.40      1.40 o
  -1   2  27        0.01       -0.99      1.40 o
   0   2  27        0.02       -1.08      1.09 o
 
